# Supplementary material for: First report of lionfish prey from Western Florida waters as identified by DNA barcoding
Source: PeerJ. 2020 Sep 11;8:e9922. doi: 10.7717/peerj.9922 (PMC7489240; doi:10.7717/peerj.9922)
Supplement: Supplemental Information 3 [file peerj-08-9922-s003.txt]

>LF11L1
TCAGTTGACCTAACGATTTTCTCCCTGCATTTAGCAGGCGTTTCCTCAATTTTAGGGGCTATTAACTTTATTACCACTATCATTAATATGAAACCCCCTGCAATTTCCCAATACCAAACACCCTTGTTCGTCTGAGCAGTATTAATTACTGCTGTTCTCCTCCTTCTCTCGCTTCCTGTCTTAGCTGCTGGGATTACCATGCTCTTAACAGATCGAAACCTTAA
>LF101L1
TCTTGCAGGCAACCTGGCTCACGCAGGGGCTTCTGTTGACCTAACTATTTTCTCCCTCCACCTGGCGGGCATCTCCTCCATCCTAGGGGCTATCAATTTTATTACTACAATTACCAACATAAAACCCCCTGGTATCACCCAGTACCAAACCCCCCTGTTTGTCTGAGCAGTCCTAATTACTGCCGTACTACTTCTTCTCTCGCTCCCTGTTCTGGCCGCTGGTATCACAATGCTTTTAACCGACCGGAACCTTAATACGACCTTCTTCGACCCCGCAGGAGGGGGAGACCCAATTCTGTACCAGCACCTATTC
>LF101L2
ACTTGCAGGCAACCTTGCGCACGCCGGAGCATCCGTGGACCTAACAATTTTCTCTCTGCACCTGGCAGGAATTTCCTCAATTCTGGGGGCTATCAATTTCATTACAACCATTATTAATATAAAACCCCCTGCTATCTCCCAGTACCAAACACCTCTATTTGTATGAGCTGTCTTAATTACAGCTGTGCTCCTTCTTCTGTCCCTACCCGTTCTCGCCGCAGGGATTACAATACTTCTTACAGACCGAAATCTTAACACAACATTCTTTGACCCCGCAGGAGGTGGGGACCCAATCCTTTACCAACACTTGTTT
>LF11L2fish
TCTAGCCGGAAACCTTGCCCACGCCGGAGCATCCGTAGACTTAACCATCTTCTCCCTTCATTTGGCAGGGGTCTCGTCAATTCTAGGGGCTATTAATTTTATTACCACTATTATTAATATGAAACCTCCCGCAGTCTCAATATACCAAATCCCGCTGTTCGTCTGAGCTGTCTTAATTACAGCTGTTCTTCTTCTTCTGTCTCTTCCCGTCCTAGCTGCCGGTATTACAATACTCCTTACAGATCGAAATCTAAACACTGCTTTCTTTGACCCAGCCGGAGGGGGAGACCCAATTCTTTATCAACACCTCTTC
>LF12L2
CTTAGCGGGCAATCTTGCCCATGCCGGGGCATCTGTCGACCTAACAATTTTCTCCTTGCACTTAGCAGGCATTTCATCAATCCTGGGGGCAATCAATTTTATTACAACAATTATTAATATAAAACCCCCAGCTATCTCCCAGTACCAAACTCCACTGTTTGTGTGAGCTGTCTTAATTACGGCAGTTCTTTTACTTCTTTCGCTCCCAGTCCTTGCCGCCGGTATTACAATACTGCTTACTGATCGAAACCTCAACACCACCTT
>LF12L4
ACTATCGGGCAATTTAGCCCATGCAGGAGCCTCTGTGGACCTTACCATCTTCTCGCTCCACTTAGCGGGTGTATCCTCCATCCTAGGGGCCATTAATTTTATTACAACAATTATTAACATGAAGCCCCCAGCAATCTCACAGTACCAAACTCCATTGTTTGTTTGATCCGTGCTTATTACTGCCGTATTACTTTTGTTATCCCTTCCCGTTTTGGCTGCTGGCATTACAATGCTACTTACAGACCGTAATTTAAATACAACCTTTTTCGATCCTGCGGGAGGGGGAGACCCTATCCTGTACCAACACCTTTTT
>LF15L1
CACCCTCTATNTAGTATTCGGTGCTTGAGCCGGCATGGTCGGCACTGCTTTAAGCTTGCTCATTCGAGCCGAACTGAGCCAGCCTGGCGCTCTACTCGGGGACGATCAAATCTACAACGTGATCGTCACCGCCCACGCCTTTGTTATGATTTTCTTTATAGTAATACCAATCATGATTGGAGGGTTCGGAAATTGACTAATCCCCCTAATGATTGGGGCCCCAGATATGGCCTTCCCTCGGATGAACAACATGAGCTTTTGACTATTGCCCCCCTCTTTCCTTCTTCTGCTTGCCTCCTCTGGGGTCGAAGCGGGAGCCGGAACAGGATGAACAGTATACCCGCCCCTAGCAGGAAATCTCGCACATGCCGGAGCCTCAGTAGACCTAACGATCTTCTCCCTCCATCTGGCCGGAGTCTCCTCAATCTTGGGGGCCATTAACTTCATTACAACAATTTTAAACATGAAGCCCCCCGCCATTTCACAATACCAAACTCCCCTCTTTGTGTGAGCAGTCCTCATTACAGCTGTTCTTCTTCTCCTTTCCCTTCCAGTTCTAGCTGCAGGGATCACAATGCTTCTCACAGATCGAAACCTAAACACAACATTCTTTGACCCTGCCGGAGGGGGTGATCCTATTCTATACCAACATCTATTC
>LF15L2
CACCCTCTATCTAGTATTCGGTGCTTGAGCCGGCATGGTCGGCACTGCTTTAAGCTTGCTCATTCGAGCCGAACTGAGCCAGCCTGGCGCTCTACTCGGGGACGATCAAATCTACAACGTGATCGTCACCGCCCACGCCTTTGTTATGATTTTCTTTATAGTAATACCAATCATGATTGGAGGGTTCGGAAATTGACTAATCCCCCTAATGATTGGGGCCCCAGATATGGCCTTCCCTCGGATGAACAACATGAGCTTTTGACTATTGCCCCCCTCTTTCCTTCTTCTGCTTGCCTCCTCTGGGGTCGAAGCGGGAGCCGGAACAGGATGAACAGTATACCCGCCCCTAGCAGGAAATCTCGCACATGCCGGAGCCTCAGTAGACCTAACGATCTTCTCCCTCCATCTGGCCGGAGTCTCCTCAATCTTGGGGGCCATTAACTTCATTACAACAATTTTAAACATGAAGCCCCCCGCCATTTCACAATACCAAACTCCCCTCTTTGTGTGAGCAGTCCTCATTACAGCTGTTCTTCTTCTCCTTTCCCTTCCAGTTCTAGCTGCAGGGATCACAATGCTTCTCACAGATCGAAACCTAAACACAACATTCTTTGACCCTGCCGGAGGGGGTGATCCTATTCTATACCAACATCTATTC
>LF16L2
CACCCTCTATTTAGTATTCGGCGCCTGAGCTGGGATGGTAGGCACGGCCTTGAGCCTGCTTATTCGGGCTGAANTAAGCCAACCCGGCGCTCTCCTTGGGGACGATCAAATCTATAATGTAATCGTTACAGCGCATGCTTTCGTAATGATTTTCTTTATAGTAATACCAATTATGATTGGCGGATTCGGAAACTGACTGATTCCCCTAATGATTGGAGCCCCCGACATGGCCTTCCCTCGAATGAACAACATGAGCTTCTGACTTCTCCCTCCCTCCTTCCTTCTCCTGCTTGCCTCTTCTGGGGTAGAAGCCGGTGCTGGAACTGGTTGAACGGTTTATCCCCCTCTAGCAGGAAATCTTGCTCACGCCGGCGCATCTGTAGACCTAACAATCTTCTCCCTTCACTTAGCCGGTATCTCGTCAATTCTAGGGGCTATCAACTTTATTACAACTATCATTAATATGAAGCCTCCTGCTATCTCCCAGTACCAAACCCCACTATTTGTATGAGCTGTGCTGATTACAGCCGTCTTGCTCCTACTTTCTCTCCCCGTCCTCGCTGCCGGAATTACAATGCTTCTGACAGATCGAAATCTAAACACCACTTTCTTTGACCCTGCAGGAGGAGGTGACCCTATTCTATATCAACATCTGTTC
>LF17L1
TCTAGCCGGAAACCTTGCCCACGCCGGAGCATCCGTAGACTTAACCATCTTCTCCCTTCATTTGGCAGGGGTCTCGTCAATTCTAGGGGCTATTAATTTTATTACCACTATTATTAATATGAAACCTCCCGCAGTCTCAATATACCAAATCCCGCTGTTCGTCTGAGCTGTCTTAATTACAGCTGTTCTTCTTCTTCTGTCTCTTCCCGTCCTAGCTGCCGGTATTACAATACTCCTTACAGATCGAAACCTAAACACTGCTTTCTTTGACCCAGCCGGAGGGGGAGACCCAATTCTTTATCAACACCTCTTC
>LF18L2
TTGCAGGAAACCTTGCCCATGCAGGAGCATCGGTAGATCTTACTATTTTCTCGCTCCATTTGGCAGGAATTTCATCAATTCTTGGTGCAATCAACTTCATCACAACAATTATTAACATGAAGCCCCCTGCAATTTCCCAATACCAAACCCCTCTCTTCGTGTGAGCCGTTCTAATCACTGCCGTACTGCTTCTTCTCTCACTACCAGTCCCTTGCCGCAGGAATTACTATGCTATTAACAGACCGAAACCTAAACACCACATTCTTTGACCCC
>LF18L3
CTTGCAGGAAACCTTGCCCATGCAGGAGCATCGGTAGATCTTACTATTTTCTCGCTCCATTTGGCAGGAATTTCATCAATTCTTGGTGCAATCAACTTCATCACAACAATTATTAACATGAAGCCCCCTGCAATTTCCCAATACCAAACCCCTCTCTTCGTGTGAGCCGTTTTAATCACTGCCGTACTGCTTCTTCTCTCACTACCAGTCCTTGCCGCAGGAATTACTATGCTATTAACAGACCGAAACCTAAACACCACATT
>LF18L4
GCNGGAAACCTTGCCCATGCAGGNGCATCCGTAGATCTTACNATTTTCTCGCTNCATTTGGCAGGAATTTCATCAATTCTNGGTGCAATCAACTTCATCACAACAATTATTAACATGAAACCCCCNGCAATTTCTCAATACCAAACCCCTCTCNTCGTGTGAGCCGTTCTAATCACGGCAGTACTGCTTCTTCTCTCNCTACCAGTCCTTGCCGCAGGAATTACTATGCTNTTAACAGACCGAAACCTAAACACC
>LF18L5
CTTGCAGGAAACCTTGCCCATGCAGGAGCATCCGTAGATCTTACTATTTTCTCGCTCCATTTGGCAGGAATTTCATCAATTCTTGGTGCAATCAACTTCATCACAACAATTATTAACATGAAGCCCCCTGCAATTTCCCAATACCAAACCCCTCTCTTCGTGTGAGCCGTTCTAATCACTGCCGTACTGCTTCTTCTCTCACTACCAGTCCTTGCCGCAGGAATTACTATGCTATTAACAGACCGAAACCTAAACACCACATTCTTTGACCCC
>LF19L1
GTGGTGTTTAAATTACGATCCGTTAGAAGCATTGTAATACCAGCGGCTAGGACAGGAAGCGAGAGGAGGAGAAGAACGGCGGTGATTAGGACAGCTCAAACAAATAGAGGGGTTTGGTACTGAGTAATCCCAGGGGGCTTCATGTTAGTAATGGTAGTAATGAAATTGATAGCACCGAGGATGGAAGAAATACCTGCGAGATGGAGGGAGAAGATGGTTAAATCAACGGAGGCTCCCGCGTGGGCGAGATTCCCTGCAAGGGGGGGATANCCNGTTCACCCAGTCCN
>LF19L10
TCTTGCAGGCAACCTGGCTCACGCAGGGGCTTCTGTTGACCTAACTATTTTCTCCCTCCACCTGGCGGGCATCTCCTCCATCCTAGGGGCTATCAATTTTATTACTACAATTACCAACATAAAACCCCCTGGTATCACCCAGTACCAAACCCCCCTGTTTGTCTGAGCAGTCCTAATTACTGCCGTACTACTTCTTCTCTCGCTCCCTGTTCTGGCCGCTGGTATCACAATGCTTTTAACCGACCGGAACCTTAATACGACCTTCTTCGACCCCGCAGGAGGGGGAGACCCAATTCTGTACCAGCACCTATTC
>LF19L2
TCTTGCAGGCAACCTGGCTCACGCAGGGGCTTCTGTTGACCTAACTATTTTCTCCCTCCACCTGGCGGGCATCTCCTCCATCCTAGGGGCTATCAATTTTATTACTACAATTACCAACATAAAACCCCCTGGTATCACCCAGTACCAAACCCCCCTGTTTGTCTGAGCAGTCCTAATTACTGCCGTACTACTTCTTCTCTCGCTCCCTGTTCTGGCCGCTGGTATCACAATGCTTTTAACCGACCGGAACCTTAATACGACCTTCTTCGACCCCGCAGGAGGGGGAGACCCAATTCTGTACCAGCACCTATTC
>LF19L3
ACTATCTGGCAACCTAGCTCACGCAGGGGCCTCCGTTGACCTAACCATTTTTTCCCTGCACTTAGCAGGAATTTCATCCATCCTAGGAGCAATCAACTTTATTACCACCATCATCAACATGAAACCCCCTTCAATCTCCCAATACCAAACCCCACTCTTTGTATGAGCAGTTCTAATTACCGCTGTGCTGTTGCTCCTCTCCCTTCCTGTCTTAGCTGCCGGCATTACTATGCTCCTTACAGACCGAAACCTCAATACTACTTTCTTTGACCCTGCAGGAGGAGGAGACCCGATCCTTTACCAACACCTTTTC
>LF19L4
TCTTGCAGGCAACCTGGCTCACGCAGGGGCTTCTGTTGACCTAACTATTTTCTCCCTCCACCTGGCGGGCATCTCCTCCATCCTAGGGGCTATCAATTTTATTACTACAATTACCAACATAAAACCCCCTGGTATCACCCAGTACCAAACCCCCCTGTTTGTCTGAGCAGTCCTAATTACTGCCGTACTACTTCTTCTCTCGCTCCCTGTTCTGGCCGCTGGTATCACAATGCTTTTAACCGACCGGAACCTTAATACGACCTTCTTCGACCCCGCAGGAGGGGGAGACCCAATTCTGTACCAGCACCTATTC
>LF19L5
TCTTGCAGGCAACCTGGCTCACGCAGGGGCTTCTGTTGACCTAACTATTTTCTCCCTCCACCTGGCGGGCATCTCCTCCATCCTAGGGGCTATCAATTTTATTACTACAATTACCAACATAAAACCCCCTGGTATCACCCAGTACCAAACCCCCCTGTTTGTCTGAGCAGTCCTAATTACTGCCGTACTACTTCTTCTCTCGCTCCCTGTTCTGGCCGCTGGTATCACAATGCTTTTAACCGACCGGAACCTTAATACGACCTTCTTCGACCCCGCAGGAGGGGGAGACCCAATTCTGTACCAGCACCTATTC
>LF19L6
TCTTGCAGGCAACCTGGCTCACGCAGGGGCTTCTGTTGACCTAACTATTTTCTCCCTCCACCTGGCGGGCATCTCCTCCATCCTAGGGGCTATCAATTTTATTACTACAATTACCAACATAAAACCCCCTGGTATCACCCAGTACCAAACCCCCCTGTTTGTCTGAGCAGTCCTAATTACTGCCGTACTACTTCTTCTCTCGCTCCCTGTTCTGGCCGCTGGTATCACAATGCTTTTAACCGACCGGAACCTTAATACGACCTTCTTCGACCCCGCAGGAGGGGGAGACCCAATTCTGTACCAGCACCTATTC
>LF19L7
TCTATCAGGAAACTTAGCCCACGCGGGAGCCTCCGTAGACTTAACCATTTTTTCCCTTCACTTAGCAGGTATTTCTTCAATCCTGGGAGCTATCAACTTCATTACTACTATTATTAACATGAAACCCCCTGCCATTTCTCAATATCAGACCCCTCTGTTTGTTTGAGCTGTACTCATCACCGCTGTACTTCTCCTCTTATCCCTTCCAGTCTTAGCTGCTGGCATCACTATGCTTTTAACTGACCGTAACCTAAACACCACGTTCTTCGACCCTGCGGGAGGAGGGGACCCAATCCTTTACCAACATCTATTC
>LF19L8
TCCTCCATCCTAGGGGCTATCAATTTTATTACTACAATTACCAACATAAAACCCCCTGGTATCACCCAGTACCAAACCCCCCTGTTTGTCTGAGCAGTCCTAATTACTGCCGTACTACTTCTTCTCTCGCTCCCTGTTCTGGCCGCTGGTATCACAATGCTTTTAACCGACCGGAACCTTAATACGACCTTCTTCGACCCCGCAGGAGGGGGAGACCCAATTCTGTACCAGCACCTATTC
>LF19L9
CCTTGCAGGGAATCTCGCCCACGCGGGAGCCTCCGTTGATTTAACCATCTTCTCCCTCCATCTCGCAGGTATTTCTTCCATCCTCGGTGCTATCAATTTCATTACTACCATTACTAACATGAAGCCCCCTGGGATTACTCAGTACCAAACCCCTCTATTTGTTTGAGCTGTCCTAATCACCGCCGTTCTTCTCCTCCTCTCGCTTCCTGTCCTAGCCGCTGGTATTACAATGCTTCTAACGGATCGTAATTTAAACACCACCTTTTTC
>LF1L1
CCTAGCAGGAAATCTCGCACATGCCGGAGCCTCAGTAGACCTAACGATCTTCTCCCTCCATCTGGCCGGAGTCTCCTCAATCTTGGGGGCCATTAACTTCATTACAACAATTTTAAACATGAAGCCCCCCGCCATTTCACAATACCAAACTCCCCTCTTTGTGTGAGCAGTCCTCATTACAGCTGTTCTTCTTCTCCTTTCCCTTCCAGTTCTAGCTGCAGGGATCACAATGCTTCTCACAGATCGAAACCTAAACACAACATTCTTTG
>LF20L2
CACCCTCTATCTAGTATTTGGTGCCTGAGCCGGCATAGTAGGGACAGCATTGAGCCTTTTAATTCGAGCCGAGNTAAGCCAACCCGGCGCTCTTCTAGGAGACGACCAAATTTATAATGTTATTGTGACAGCTCACGCTTTCGTAATGATTTTCTTTATGGTAATGCCAATCATGATCGGTGGCTTCGGCAACTGACTTATTCCCCTAATGATTGGAGCCCCTGATATGGCATTCCCACGGATAAACAATATGAGTTTCTGGCTTCTGCCTCCTTCTTTCCTTCTCCTTTTAGCCTCTTCAGGGGTTGAAGCAGGGGCAGGAACAGGGTGGACAGTATACCCTCCCCTTTCTGGAAACCTGGCTCACGCTGGAGCTTCAGTTGACCTAACAATTTTCTCCCTGCATTTAGCAGGCGTTTCCTCAATTTTAGGGGCTATCAACTTTATTACCACTATCATTAATATGAAACCCCCTGCAATTTCCCAATACCAAACACCCTTGTTCGTCTGAGCAGTATTAATTACTGCTGTTCTCCTCCTTCTCTCGCTTCCTGTTTTAGCTGCTGGGATTACCATGCTCTTAACAGATCGAAACCTTAATACTACCTTCTTTGACCCTGCAGGAGGAGGTGATCCCATTCTTTACCAACACTTGTTC
>LF20L5
CACCCTCTATNTAGTATTCGGTGCTTGAGCCGGCATGGTCGGCACTGCTTTAAGCTTGCTCATTCGAGCCGAACTGAGCCAGCCTGGCGCTCTACTCGGGGACGATCAAATCTACAACGTGATCGTCACCGCCCACGCCTTTGTTATGATTTTCTTTATAGTAATACCAATCATGATTGGAGGGTTCGGAAATTGACTAATCCCCCTAATGATTGGGGCCCCAGATATGGCCTTCCCTCGGATGAACAACATGAGCTTTTGACTATTGCCCCCCTCTTTCCTTCTTCTGCTTGCCTCCTCTGGGGTCGAAGCGGGAGCCGGAACAGGATGAACAGTATACCCGCCCCTAGCAGGAAATCTCGCACATGCCGGAGCCTCAGTAGACCTAACGATCTTCTCCCTCCATCTGGCCGGAGTCTCCTCAATCTTGGGGGCCATTAACTTCATTACAACAATTTTAAACATGAAGCCCCCCGCCATTTCACAATACCAAACTCCCCTCTTTGTGTGAGCAGTCCTCATTACAGCTGTTCTTCTTCTCCTTTCCCTTCCAGTTCTAGCTGCAGGGATCACAATGCTTCTCACAGATCGAAACCTAAACACAACATTCTTTGACCCTGCCGGAGGGGGTGATCC
>LF20L9
CACCCTTTATCTAGTATTCGGCGCCTGAGCTGGGATAGTAGGCACGGCCTTGAGCCTACTTATTCGGGCTGAATTAAGCCAACCCGGCGCTCTCCTTGGGGACGACCAGATCTATAATGTAATCGTTACGGCCCATGCGTTCGTAATAATTTTCTTTATAGTAATACCAATTATGATTGGCGGATTTGGAAATTGACTAATCCCCCTTATGATTGGCGCCCCTGACATGGCCTTCCCTCGTATGAATAATATGAGCTTTTGACTTCTCCCACCTTCCTTCCTACTTCTGCTTGCCTCTTCTGGGGTAGAAGCCGGAGCTGGTACCGGATGAACGGTTTATCCCCCTCTAGCAGGCAATCTTGCCCACGCCGGTGCATCCGTTGACCTTACAATCTTTTCTCTTCACCTAGCCGGCATTTCATCGATTCTTGGAGCCATTAACTTCATTACTACCATTGTTAATATGAAACCCCCTGCCATTTCCCAGTACCAGACGCCCCTCTTCGTCTGGGCCGTTTTAATTACAGCCGTACTTCTCCTTCTCTCCCTTCCGGTCCTTGCCGCTGGTATTACTATACTCCTTACAGATCGTAATTTAAATACCACTTTCTTTGACCCAGCTGGAGGAGGTGATCCCATCCTTTACCA
>LF23L2
TTTAGCGGGAAACCTAGCCCATGCGGGCGCCTCTGTTGACCTGACAATTTTCTCTCTCCATTTAGCAGGGATTTCATCAATTCTCGGGGCAATTAATTTTATTACTACGATCCTTAATATGAAACCCCCAGCAATCTCTCAGTATCAAACACCCCTTTTCGTTTGGGCCGTACTAATTACGGCCGTTCTACTTCTTCTATCCCTCCCTGTTCTGGCTGCTGGTATTACAATGCTTCTTACAGATCGAAATTTAAACACAACATTTTTCGACCCCGCAGGCGGGGGTGACCCGATCTTGTACCAACACCTATTT
>LF23L3
CTTGCAGGGAATCTCGCCCACGCGGGAGCCTCCGTTGATTTAACCATCTTCTCCCTCCATCTCGCAGGTATTTCTTCCATCCTCGGTGCTATCAATTTCATTACTACCATTACTAACATGAAACCCCCTGGGATTACTCAGTACCAAACCCCTCTATTTGTTTGAGCTGTCCTAATCACCGCCGTTCTTCTCCTCCTCTCGCTTCCTGTCCTAGCCGCTGGTATTACAATGCTTCTAACGGATCGTAATTTAAACACCACCTTTTT
>LF23L4
TTTAGCGGGAAACCTAGCCCATGCGGGCGCCTCTGTTGACCTGACAATTTTCTCTCTCCATTTAGCAGGGATTTCATCAATTCTCGGGGCAATTAATTTTATTACTACGATCCTTAATATGAAACCCCCAGCAATCTCTCAGTATCAAACACCCCTTTTCGTTTGGGCCGTACTAATTACGGCCGTTCTACTTCTTCTATCCCTCCCTGTTCTGGCTGCTGGTATTACAATGCTTCTTACAGATCGAAATTTAAACACAACATTTTTCGACCCCGCAGGCGGGGGTGACCCGATCTTGTACCAACACCTATTT
>LF23L5
TTTAGCGGGAAACCTAGCCCATGCGGGCGCCTCTGTTGACCTGACAATTTTCTCTCTCCATTTAGCAGGGATTTCATCAATTCTNGGGGCAATTAATTTTATTACTACGATCCTTAATATGAAACCCCCAGCAATCTCTCAGTATCAAACACCCCTKTTCGTTTGGGCCGTACTAATTACGGCCGTTCTACTTCTTCTATCCCTCCCTGTTCTGGCTGCTGGTATTACAATGCTTCTTACAGATCGAAATTTAAACACAACATTTTTCGACCCCGCAGGCGGGGGTGACCCGATCTTGTACCAACACCTATTT
>LF23L6
TTTAGCGGGAAACCTAGCCCATGCGGGCGCCTCTGTTGACCTGACAATTTTCTCTCTCCATTTAGCAGGGATTTCATCAATTCTNGGGGCAATTAATTTTATTACTACGATCCTTAATATGAAACCCCCAGCAATCTCTCAGTATCAAACACCCCTTTTCGTTTGGGCCGTACTAATTACGGCCGTTCTACTTCTTCTATCCCTCCCTGTTCTGGCTGCTGGTATTACAATGCTTCTTACAGATCGAAATTTAAACACAACATTTTTCGACCCCGCAGGCGGGGGTGACCCGATCTTGTACCAACACCTATTT
>LF24L1
TTTAGCGGGCAACTTGGCCCATGCAGGAGCATCAGTGGACTTAACCATTTTCTCTCTTCACTTGGCCGGTGTTTCTTCGATCTTAGGGGCAATCAACTTCATTACTACTATTTTAAACATAAAACCTCCCGCCACATCTCAGTACCAGACACCTTTATTCGTGTGGGCCGTCTTAATTACAGCAGTTTTGCTTCTTCTTTCCCTCCCCGTCCTAGCTGCGGGAATTACCATGTTACTTACAGACCGAAACCTAAACACAACCTTCTTCGACCCTGCCGGGGGAGGAGACCCAATCCTGTACCAACACCTATTT
>LF24L2
TTTAGCGGGCAACTTGGCCCATGCAGGAGCATCAGTGGACTTAACCATTTTCTCTCTTCACTTGGCCGGTGTTTCTTCGATCTTAGGGGCAATCAACTTCATTACTACTATTTTAAACATAAAACCTCCCGCCACATCTCAGTACCAGACACCTTTATTCGTGTGGGCCGTCTTAATTACAGCAGTTTTGCTTCTTCTTTCCCTCCCCGTCCTAGCTGCGGGAATTACCATGTTACTTACAGACCGAAACCTAAACACAACCTTCTTTGACCCTGCCGGGGGAGGAGACCCAATCCTGTACCAACACCTATTT
>LF24L3
TTTAGCGGGCAACTTGGCCCATGCAGGAGCATCAGTGGACTTAACCATTTTCTCTCTTCACTTGGCCGGTGTTTCTTCGATCTTAGGGGCAATCAACTTCATTACTACTATTTTAAACATAAAACCTCCCGCCACATCTCAGTACCAGACACCTTTATTCGTGTGGGCCGTCTTAATTACAGCAGTTTTGCTTCTTCTTTCCCTCCCCGTCCTAGCTGCGGGAATTACCATGTTACTTACAGACCGAAACCTAAACACAACCTTCTTCGACCCTGCCGGGGGAGGAGACCCAATTCTGTACCAACACCTATTT
>LF24L4
TTTAGCGGGCAACTTGGCCCATGCAGGAGCATCAGTGGACTTAACCATTTTCTCTCTTCACTTGGCCGGTGTTTCTTCGATCTTAGGGGCAATCAACTTCATTACTACTATTTTAAACATAAAACCTCCCGCCACATCTCAGTACCAGACACCTTTATTCGTGTGGGCCGTCTTAATTACAGCAGTTTTGCTTCTTCTTTCCCTCCCCGTCCTAGCTGCGGGAATTACCATGTTACTTACAGACCGAAACCTAAACACAACCTTCTTCGACCCTGCCGGGGGAGGAGACCCAATTCTGTACCAACACCTATTT
>LF24L5
TTTAGCGGGAAACCTAGCCCATGCGGGCGCCTCTGTTGACCTGACAATTTTCTCTCTCCATTTAGCAGGGATTTCATCAATTCTCGGGGCAATTAATTTTATTACTACGATCCTTAATATGAAACCCCCAGCAATCTCTCAGTATCAAACACCCCTTTTCGTTTGGGCCGTACTAATTACGGCCGTTCTACTTCTTCTATCCCTCCCTGTTCTGGCTGCTGGTATTACAATGCTTCTTACAGATCGAAATTTAAACACAACATTTTTCGACCCCGCAGGCGGGGGTGACCCGATCTTGTACCAACACCTATTT
>LF24L6
TTTAGCGGGTAACTTGGCCCATGCAGGAGCATCAGTGGACTTAACCATTTTCTCTCTTCACTTGGCCGGTGTTTCTTCGATCTTAGGGGCAATCAACTTCATTACTACTATTTTAAACATAAAACCTCCCGCCACATCTCAGTACCAGACACCTTTATTCGTGTGGGCCGTCTTAATTACAGCAGTTTTGCTTCTTCTTTCCCTCCCCGTCCTAGCTGCGGGAATTACCATGTTACTTACAGACCGAAACCTAAACACAACCTTCTTCGACCCTGCCGGGGGAGGAGACCCAATTCTGTACCAACACCTATTT
>LF25L1
CACCCTCTATCTAGTATTCGGTGCTTGAGCCGGCATGGTCGGCACTGCTTTAAGCTTGCTCATTCGAGCCGAACTGAGCCAGCCTGGCGCTCTACTCGGGGACGATCAAATCTACAACGTGATCGTCACCGCCCACGCCTTTGTTATGATTTTCTTTATAGTAATACCAATCATGATTGGAGGGTTCGGAAATTGACTAATCCCCCTAATGATTGGGGCCCCAGATATGGCCTTCCCTCGGATGAACAACATGAGCTTTTGACTATTGCCCCCCTCTTTCCTTCTTCTGCTTGCCTCCTCTGGGGTCGAAGCGGGAGCCGGAACAGGATGAACAGTATACCCGCCCCTAGCAGGAAATCTCGCACATGCCGGAGCCTCAGTAGACCTAACGATCTTCTCCCTCCATCTGGCCGGAGTCTCCTCAATCTTGGGGGCCATTAACTTCATTACAACAATTTTAAACATGAAGCCCCCCGCCATTTCACAATACCAAACTCCCCTCTTTGTGTGAGCAGTCCTCATTACAGCTGTTCTTCTTCTCCTTTCCCTTCCAGTTCTAGCTGCAGGGATCACAATGCTTCTCACAGATCGAAACCTAAACACAACATTCTTTGACCCTGCCGGAGGGGGTGATCCTATTCTATACCAACATCTATTC
>LF25L2
ACTATCNGGCAACCTAGCTCACGCAGGGGCCTCCGTTGACCTAACCATTTTTTCCCTGCACTTAGCAGGAATTTCATCCATCCTAGGAGCAATCAACTTTATTACCACCATCATCAACATGAAACCCCCTTCAATCTCCCAATACCAAACCCCACTCTTTGTATGAGCAGTTCTAATTACCGCTGTGCTGTTGCTCCTCTCCCTTCCTGTCTTAGCTGCCGGCATTACTATGCTCCTTACAGACCGAAACCTCAATACTACTTTCTTTGACCCTGCAGGAGGAGGAGACCCGATCCTTTACCAACACCTTTTC
>LF25L3
ACTATCNGGCAACCTAGCTCACGCAGGGGCCTCCGTTGACCTAACCATTTTTTCCCTGCACTTAGCAGGAATTTCATCCATCCTAGGAGCAATCAACTTTATTACCACCATCATCAACATGAAACCCCCTTCAATCTCCCAATACCAAACCCCACTCTTTGTATGAGCAGTTCTAATTACCGCTGTGCTGTTGCTCCTCTCCCTTCCTGTCTTAGCTGCCGGCATTACTATGCTCCTTACAGACCGAAACCTCAATACTACTTTCTTTGACCCTGCAGGAGGAGGAGACCCGATCCTTTACCAACACCTTTTC
>LF25L4
ACCAGATCTATAATGTAATCGTTACGGCCCATGCGTTCGTAATAATTTTCTTTATAGTAATACCAATTATGATTGGCGGATTTGGAAATTGACTAATCCCCCTTATGATTGGCGCCCCTGACATGGCCTTCCCTCGTATGAATAATATGAGCTTTTGACTTCTCCCACCTTCCTTCCTACTTCTGCTTGCCTCTTCTGGGGTAGAAGCCGGAGCTGGTACCGGGTGAACGGTTTATCCCCCTCTAGCAGGCAATCTTGCCCACGCCGGTGCATCCGTTGACCTTACAATCTTTTCTCTTCACCTAGCCGGCATTTCATCGATTCTNGGAGCCATTAACTTCATTACTACCATTGTTAATATGAAACCCCCTGCCATTTCCCAGTACCAGACGCCCCTCTTCGTGTGGGCCGTTTTAATTACAGCCGTACTTCTCCTTCTCTCCCTTCCGGTTCCTTGCCGCTGGTATTACTATACTNCCTTACAGAT
>LF25L5
TTAGCGGGCAATCTTGCCCATGCCGGGGCATCTGTCGACCTAACAATTTTCTCCTTGCACTTAGCAGGCATTTCATCAATCCTGGGGGCAATCAATTTTATTACAACAATTATTAATATAAAACCCCCAGCTATCTCCCAGTACCAAACTCCACTGTTTGTGTGAGCTGTCTTAATTACGGCAGTTCTTTTACTTCTTTCGCTCCCAGTCCTTGCCGCCGGTATTACAATACTGCTTACTGATCGAAACCTCAACACCACCTTCTTTGACCCAGCGGGGGGAGGAGACCCAATTCTTTACCAACACCTC
>LF25L6
CACCCTCTATNTAGTATTCGGTGCTTGAGCCGGCATGGTCGGCACTGCTTTAAGCTTGNTCATTCGAGCCGAANTGAGCCAGCCTGGCGCTCTACTCGGGGACGATCAAATCTACAACGTGATCGTCACCGCCCACGCCTTTGTTATGATTTTCTTTATAGTAATACCAATCATGATTGGAGGGTTCGGAAATTGACTAATCCCCCTAATGATTGGGGCCCCAGATATGGCCTTCCCTCGGATGAACAACATGAGCTTTTGACTATTGCCCCCCTCTTTCCTTCTTCTGCTTGCCTCCTCTGGGGTCGAAGCGGGAGCCGGAACAGGATGAACAGTATACCCGCCCCTAGCAGGAAATCTCGCACATGCCGGAGCCTCAGTAGACCTAACGATCTTCTCCCTCCATCTGGCCGGAGTCTCCTCAATCTTGGGGGCCATTAACTTCATTACAACAATTTTAAACATGAAGCCCCCCGCCATTTCACAATACCAAACTCCCCTCTTTGTGTGAGCAGTCCTCATTACAGCTGTTCTTCTTCTCCTTTCCCTTCCAGTTCTAGCTGCAGGGATCACAATGCTTCTCACAGATCGAAACCTAAACACAACATTCTTTGACCCTGCCGGAGGGGGTGATCCTATTCTATACCAACATCTATTC
>LF26L1
TTTAGCGGGAAACCTAGCCCATGCGGGCGCCTCTGTTGACCTGACAATTTTCTCTCTCCATTTAGCAGGGATTTCATCAATTCTCGGGGCAATTAATTTTATTACTACGATCCTTAATATGAAACCCCCAGCAATCTCTCAGTATCAAACACCCCTTTTCGTTTGGGCCGTACTAATTACGGCCGTTCTACTTCTTCTATCCCTCCCTGTTCTGGCTGCTGGTATTACAATGCTTCTTACAGATCGAAATTTAAACACAACATTTTTCGACCCCGCAGGCGGGGGTGACCCGATCTTGTACCAACACCTATTT
>LF26L2
TTTTCTCTCTCCATTTAGCAGGGGATTTCATCAATTCTCGGGGCAATTAATTTTATTACTACGATCCTTAATATGAAACCCCCAGCAATCTCTCAGTATCAAACACCCCTTTTCGTTTGGGCCGTACTAATTACGGCCGTTSTACTTCTTCTATCCCTCCCTGTTCTGGCTGCTGGTATTACMAWGCTTCTTACAGATCGAAATTTAAACACAACATTTTTCGACCCCGCAGGCGGGGGTGACCCGATCTTGTACCAACACCTATTT
>LF26L3
GGTCAACAAATCATAAAGATATTGGCACCCTCTATCTAGTATTCGGTGCTTGAGCCGGCATGGTCGGCACTGCTTTAAGCTTGCTCATTCGAGCCGAACTGAGCCAGCCTGGCGCTCTACTCGGGGACGATCAAATCTACAACGTGATCGTTACCGCCCACGCCTTTGTTATGATTTTCTTTATAGTAATACCAATCATGATTGGAGGGTTCGGAAATTGACTAATCCCCCTAATGATTGGGGCCCCAGATATGGCCTTCCCTCGGATGAACAACATGAGCTTTTGACTATTGCCCCCCTCTTTCCTTCTTCTGCTTGCCTCCTCTGGGGTCGAAGCGGGAGCCGGAACAGGATGAACAGTATACCCGCCCCTAGCAGGAAATCTCGCACATGCCGGAGCCTCAGTAGACCTAACGATCTTCTCCCTCCATCTGGCCGGAGTCTCCTCAATCTTGGGGGCCATTAACTTCATTACAACAATTTTAAACATGAAGCCCCCCGCCATTTCACAATACCAAACTCCCCTCTTTGTGTGAGCAGTCCTCATTACAGCTGTTCTTCTTCTCCTTTCCCTTCCAGTTCTAGCTGCAGGGATCACAATGCTTCTCACAGATCGAAACCTAAACACAACATTCTTTGACCCTGCCGGAGGGGGTGATCCTATTCTATACCAACATCTATTCTGATTTTTTGGTCACCCTGAAGTTT
>LF26L4
TCTCGCCGGGAACCTCGCCCACGCAGGGGCCTCTGTAGACCTTACAATCTTCTCCCTCCACCTGGCAGGAATTTCCTCCATCCTAGGGGCTATTAATTTCATCACTACAATCACCAATATGAAGCCCCCCGGGATCACCCAATACCAAACCCCCTTATTTGTTTGAGCAGTCTTAATCACCGCAGTATTACTCCTCCTCTCTCTCCCTGTACTGGCTGCCGGCATTACAATGCTTTTAACTGACCGTAATTTAAACACAACTTTCTTTGACCCTGCAGGAGGGGGGGACCCGATCTTATACCAGCATCTGTTC
>LF26L5
GGTACTGGTTGAACTGTTTATCCNCCTTTAGCGGGAAACCTAGCCCATGCGGGCGCCTCTGTTGACCTGACAATTTTCTCTCTCCATTTAGCAGGGATTTCATCAATTCTCGGGGCAATTAATTTTATTACTACGATCCTTAATATGAAACCCCCAGCAATCTCTCAGTATCAAACACCCCTTTTCGTTTGGGCCGTACTAATTACGGCCGTTCTACTTCTTCTATCCCTCCCTGTTCTGGCTGCTGGTATTACAATGCTTCTTACAGATCGAAATTTAAACACAACATTTTTCGACCCCGCAGGCGGGGGTGACCCGATCTTGTACCAACACCTATTTTGGTTCTTCGGCCACCCNGAAGGTCTA
>LF26L6
TTTAGCGGGAAACCTAGCCCATGCGGGCGCCTCTGTTGACCTGACAATTTTCTCTCTCCATTTAGCAGGGATTTCATCAATTCTNGGGGCAATTAATTTTATTACTACGATCCTTAATATGAAACCCCCAGCAATCTCTCAGTATCAAACACCCCTTTTCGTTTGGGCCGTACTAATTACGGCCGTTCTACTTCTTCTATCCCTCCCTGTTCTGGCTGCTGGTATTACAATGCTTCTTACAGATCGAAATTTAAACACAACATTTTTCGACCCCGCAGGCGGGGGTGACCCGATCTTGTACCAACACCTATTT
>LF26L7
GGTCAACAAAATCATAAAGATATTGGAACATTATATTTTATTTTCGGAGCCTGGTCAGGGATAGTGGGAACTGCTTTAAGACTTATTATCCGAGCCGAGTTAGGACAACCCGGAAGTCTTATTGGAGACGACCAAATCTATAACGTTGTAGTTACTGCTCACGCCTTTGTAATGATTTTCTTTATAGTTATGCCAATTATAATCGGAGGATTCGGAAACTGGCTAGTCCCACTTATATTAGGTGCCCCGGACATGGCTTTCCCGCGGATGAATAATATAAGATTTTGACTTCTTCCGCCTTCTTTAACTCTTCTTCTTTCTAGAGGAATAGTAGAAAGAGGTGTAGGGACAGGATGAACAGTTTACCCACCCCTTTCGGCCGGAATCGCTCACGCCGGAGCATCAGTTGACATAGGAATTTTTTCACTACACTTAGCCGGGGTCTCTTCAATTTTGGGAGCCGTAAACTTTATAACCACAGTTATTAATATACGATCGTCTGGTATAACCCTAGATCGAATACCTCTATTCGTCTGATCAGTGTTTATTACTGCTCTATTACTGCTTTTATCTCTTCCAGTCTTAGCCGGTGCTATTACTATACTTTTGACCGACCGAAACCTTAATACTTCTTTTTTTGACCCCGCAGGAGGAGGAGACCCTATTCTTTACCAACACCTATTCTGATTTTTTGGTCACCCTGGAAGTTT
>LF27L1
CTTTCTGGAAACCTGGCTCACGCTGGAGCTTCAGTTGACCTAACAATTTTCTCCCTGCATTTAGCAGGCGTTTCCTCAATTTTAGGGGCTATTAACTTTATTACCACTATCATTAATATGAAACCCCCTGCAATTTCCCAATACCAAACACCCTTGTTCGTCTGAGCAGTATTAATTACTGCTGTTCTCCTCCTTCTCTCGCTTCCTGTTTTAGCTGCTGGGATTACCATGCTCTTAACAGATCGAAACCTTAATACTACC
>LF27L2
CATCNGTCGACCTAACAATTTTCTCCTTGCACTTAGCAGGCATTTCATCAATCNTGGGGGCAATCAATTTTATTACAACAATTATTAATATNAAACCCCCAGCTATCTCCCAGTACCAAACTCCACTGTTTGTATGAGCNGTNTTAATTACGGCAGTTCTTTTACTTCTTTCGCTCCCAGTCCTAGCCGCCGGNATTACAATGCTGCTTACNGATCGAAACCTCAACACCACCTTCTT
>LF27L3
TCTCGCCGGGAACCTCGCCCACGCAGGGGCCTCTGTAGACCTTACAATCTTCTCCCTCCACCTGGCAGGAATTTCCTCCATCCTAGGGGCTATTAATTTCATCACTACAATCACCAATATGAAGCCCCCCGGGATCACCCAATACCAAACCCCCTTATTTGTTTGAGCAGTCTTAATCACCGCAGTATTACTCCTCCTCTCTCTCCCTGTACTGGCTGCCGGCATTACAATGCTTTTAACTGACCGTAATTTAAACACAACTTTCTTTGACCCTGCAGGAGGGGGGGACCCGATCTTATACCAGCATCTGTTC
>LF27L4
TAGCAGGAAATCTCGCACATGCCGGAGCCTCAGTAGACCTAACGATCTTCTCCCTCCATCTGGCCGGAGTCTCCTCAATCTTGGGGGCCATTAACTTCATTACAACAATTTTAAACATGAAGCCCCCCGCCATTTCACAATACCAAACTCCCCTCTTTGTGTGAGCAGTCCTCATTACAGCTGTTCTTCTTCTCCTTTCCCTTCCAGTTCTAGCTGCAGGGATCACAATGCTTCTCACAGATCGAAACCTAAACACAACAT
>LF28L1
TCACGCCGGAGCATCAGTTGACATAGGAATTTTTTCACTACACTTAGCCGGGGTCTCTTCAATTTTGGGAGCCGTAAACTTTATAACCACAGTTATTAATATACGATCGTCNTGGTATAACCCTAGATCGAATACCTCTATTCGTNTGATCAGTGTATATTACTGCTGCTATTACTGCTTTTATCTCTTCCAGTCTTAGCCGGTGCTATTACTATACTTTTGACCGACCGAAAC
>LF28L2
CTTATCTGCAGGAATTGCCCACGCTGGAGCTTCAGTTGATTTAGGTATTTTTTCTTTACATATAGCAGGAGCTTCCTCAATTCTAGGAGCAGTAAACTTTATTACTACAGTAATTAATATACGGTCTAACGGTATAACTATAGACCGTATACCATTATTCGTATGAGCTGTTTTTATTACAGCTATTCTTTTACTTCTTTCTCTCCCTGTATTAGCTGGAGCAATTACTATATTACTTACAGATCGTAACTTAAACCACATCCTTTTTTGACCC
>LF29L1
TCTATCAGGAAACTTAGCCCACGCGGGAGCCTCCGTAGACTTAACCATTTTTTCCCTTCACTTAGCAGGTATTTCTTCAATCCTGGGAGCTATTAACTTCATTACTACTATTATTAACATGAAACCCCCTGCCATTTCTCAATATCAGACCCCTCTGTTTGTTTGAGCTGTACTCATCACCGCTGTACTTCTCCTCTTATCCCTTCCAGTCTTAGCTGCTGGCATCACTATGCTTTTAACTGACCGTAACCTAAACACCACATTCTTCGACCCTGCGGGAGGAGGGGACCCAATCCTTTACCAACATCTATTC
>LF2L2
TTTAGCGGGAAACCTGGCCCATGCGGGCGCCTCTGTTGACCTGACAATTTTCTCTCTCCATTTAGCAGGGATTTCATCAATTCTCGGGGCAATTAATTTTATTACTACGATCCTTAATATGAAACCCCCAGCAATCTCCCAGTATCAAACACCCCTTTTCGTTTGGGCCGTACTAATTACGGCCGTTCTACTTCTTCTATCCCTCCCTGTTCTGGCTGCTGGTATTACAATGCTTCTTACAGATCGAAATTTAAACACAACATTTTTCGACCCCGCAGGCGGGGGTGACCCGATCTTGTACCAACACCTATTT
>LF2L4
CACCCTCTATCTAGTATTCGGTGCTTGAGCCGGCATGGTCGGCACTGCTTTAAGCTTGCTCATTCGAGCCGAACTGAGCCAGCCTGGCGCTCTACTCGGGGACGATCAAATCTACAACGTGATCGTCACCGCCCACGCCTTTGTTATGATTTTCTTTATAGTAATACCAATCATGATTGGAGGGTTCGGAAATTGACTAATCCCCCTAATGATTGGGGCCCCAGATATGGCCTTCCCTCGGATGAACAACATGAGCTTTTGACTATTGCCCCCCTCTTTCCTTCTTCTGCTTGCCTCCTCTGGGGTCGAAGCGGGAGCCGGAACAGGATGAACAGTATACCCGCCCCTAGCAGGAAATCTCGCACATGCCGGAGCCTCAGTAGACCTAACGATCTTCTCCCTCCATCTGGCCGGAGTCTCCTCAATCTTGGGGGCCATTAACTTCATTACAACAATTTTAAACATGAAGCCCCCCGCCATTTCACAATACCAAACTCCCCTCTTTGTGTGAGCAGTCCTCATTACAGCTGTTCTTCTTCTCCTTTCCCTTCCAGTTCTAGCTGCAGGGATCACAATGCTTCTCACAGATCGAAACCTAAACACAACATTCTTTGACCCTGCCGGAGGGGGTGATCCTATTCTATACCAACATCTATTC
>LF31L1
CTTAGCGGGCAATCTTGCCCATGCCGGGGCATCTGTCGACCTAACAATTTTCTCCTTGCACTTAGCAGGCATTTCATCAATCCTGGGGGCAATCAATTTTATTACAACAATTATTAATATAAAACCCCCAGCTATCTCCCAGTACCAAACTCCACTGTTTGTGTGAGCTGTCTTAATTACGGCAGTTCTTTTACTTCTTTCGCTCCCAGTCCTTGCCGCCGGTATTACAATACTGCTTACTGATCGAAACCTCAACACCACC
>LF31L2
TCTAGCTGGGAATCTGGCACACGCCGGGGCATCAGTTGATCTTACAATCTTCTCCCTCCACTTAGCAGGTGTTTCATCAATCCTTGGGGCCATCAACTTCATTACAACAATCATTAATATGAAGCCCCCCGCTATCTCGCAATACCAAACCCCATTATTTGTATGATCAGTCCTCGTCACTGCCGTACTCCTTCTTCTGTCCCTCCCAGTCCTTGCGGCTGGCATCACAATGCTCCTCACAGACCGAAACCTAAACACCACATTCTTCGACCCGGCCGGAGGAGGTGACCCCATTCTTTATCAACACCTGTTC
>LF31L3
TGTAGACCTTACAATCTTCTCCCTCCACCTGGCAGGAATTTCCTCCATCCTAGGGGCTATTAATTTCATCACTACAATCACCAATATGAAGCCCCCCGGGATCACCCAATACCAAACCCCCTTATTTGTTTGAGCAGTCTTAATCACCGCAGTATTACTCCTCCTCTCTCTCCCTGTACTGGCTGCCGGCATTACAATGCTTTTAACTGACCGTAATTTAAACACAACTTTCTTTGACCCTGCAGGAGGGGGGGACCCGATCTTATACCAGCATCTGTTC
>LF32L1
TCTATCAGGAAACTTAGCCCACGCGGGAGCCTCCGTAGACTTAACCATTTTTTCCCTTCACTTAGCAGGTATTTCTTCAATCCTGGGAGCTATTAACTTCATTACTACTATTATTAACATGAAACCCCCTGCCATTTCTCAATATCAGACCCCTCTGTTTGTTTGAGCTGTACTCATCACCGCTGTACTTCTCCTCTTATCCCTTCCAGTCTTAGCTGCTGGCATCACTATGCTTTTAACTGACCGTAACCTAAACACCACGTTCTTCGACCCTGCGGGAGGAGGGGACCCAATCCTTTACCAACATCTATTC
>LF33L1
CTTAGCGGGCAATCTTGCCCATGCCGGGGCATCTGTCGACCTAACAATTTTCTCCTTGCACTTAGCAGGCATTTCATCAATCCTGGGGGCAATCAATTTTATTACAACAATTATTAATATAAAACCCCCAGCTATCTCCCAGTACCAAACTCCACTGTTTGTGTGAGCTGTCTTAATTACGGCAGTTCTTTTACTTCTTTCGCTCCCAGTCCTTGCCGCCGGTATTACAATACTGCTTACTGATCGAAACCTCAACACCACCTTCTTTGACCCAGCGGGGGGAGGAGACCCAATTCTTTACCAACACCTCTTC
>LF33L2
TCTCGCCGGGAACCTCGCCCACGCAGGGGCCTCTGTAGACCTTACAATCTTCTCCCTCCACCTGGCAGGAATTTCCTCCATCCTAGGGGCTATTAATTTCATCACTACAATCACCAATATGAAGCCCCCCGGGATCACCCAATACCAAACCCCCTTATTTGTTTGAGCAGTCTTAATCACCGCAGTATTACTCCTCCTCTCTCTCCCTGTACTGGCTGCCGGCATTACAATGCTTTTAACTGACCGTAATTTAAACACAACTTTCTTTGACCCTGCAGGAGGGGGAGACCCGATCTTATACCAGCATCTGTTC
>LF33L4
TTACATCTTCTCCCTCCACCTGGCAGGAATTTCCTCCATCCTAGGGGCTATTAATTTCATCACTACAATCACCAATATGAAGCCCCCCGGGATCACCCAATACCAAACCCCCTTATTTGTKTGAGCAGTCTTAATCACCGCAGTATTACTCCTCCTCTCTCTCCCTGTACTGGCTGCCGGCATTACAATGCTTTTAACTGACCGTAATTTAAACACAACTTTCTTTGACCCTGCAGGAGGGGGAGACCCGATCTTATACCAGCATCTGTTC
>LF34L1
GGTCAACAAATCATAAAGATATTGGAACTTTATACTTTATCTTCGGCGCCTGAGCAGGAATGGTCGGAACTTCTCTAAGACTTTTAATTCGAGCCGAGCTCGGACAGCCAGGCAGATTAATTGGAAACGACCAAATTTATAATGTAATTGTAACAGCTCACGCTTTTGTAATAATTTTCTTTATAGTAATACCTATTATAATTGGTGGGTTCGGTAACTGACTAGTTCCGCTAATACTAGGTGCCCCCGATATAGCATTCCCCCGAATAAATAATATAAGATTCTGACTCTTACCCCCCTCCCTAACTCTCCTTTTATCCAGAGGAATGGTAGAGAGAGGAGTTGGAACAGGATGAACAGTTTATCCTCCTCTAGCCAGAGGAATTGCCCATGCAGGAGCCTCAGTTGACATGGGAATCTTCTCGCTACATCTCGCAGGTGTATCTTCAATCTTAGGCGCCGTAAATTTTATAACTACGGTTATTAATATACGGACTGCGGGAATGTCGATAGACCAAATACCATTATTTGTTTGAGCTGTATTTCTAACAGCCATTCTGTTACTATTATCTCTACCAGTTTTAGCTGGTGCTATTACCATATTATTAACAGACCGAAACTTAAACACATCCTTCTTTGATCCGGCAGGAGGGGGAGACCCTGTACTCTATCAACACTTATTCTGATTTTTTGGTCACCCTGGAAGTTT
>LF35L1
CTAGCAGGAAATCTNGCACATGCCGGAGCCTCAGTAGACCTAACGATCTTCTCCCTCCATNTGGCNGGAGTCTCNTCAATCTTGGGGGCCATTAACTTCATTACAACAATTTTAAACATGAAGCCCCCNGCCATTTCACAATACCAAACTCCCCTGTTTGTGTGAGCAGTCCTCATTACAGCNGTTCTTCTTCTCCTTTCCCTTCCAGTTCTAGCNGCAGGGATCACAATGCTTCTCACAGATCGAAACCTAAACACAACATT
>LF35L2
CCCCCCCTAGCAGGAAATCTCGCACATGCCGGAGCCTCAGTAGACCTAACGATCTTCTCCCTCCATCTGGCCGGAGTCTCCTCAATCTTGGGGGCCATTAACTTCATTACAACAATTTTAAACATGAAGCCCCCCGCCATTTCACAATACCAAACTCCCCTCTTTGTGTGAGCAGTCCTCATTACAGCTGTTCTTCTTCTCCTTTCCCTTCCAGTTCTAGCTGCAGGGATCACAATGCTTCTCACAGATCGAAACCTAAACACAACATTCTTTGACCC
>LF35L3
CTTTCTGGAAACCTGGCTCACGCTGGAGCTTCAGTTGACCTAACAATTTTCTCCCTGCATTTAGCAGGCGTTTCCTCAATTTTAGGGGCTATCAACTTTATTACCACTATCATTAATATGAAACCCCCTGCAATTTCCCAATACCAAACACCCTTGTTCGTCTGAGCAGTATTAATTACTGCTGTTCTCCTCCTTCTCTCGCTTCCTGTTTTAGCTGCTGGGATTACCATGCTCTTAACAGATCGAAACCTTAATACTACC
>LF35L4
TAGCAGGAAATCTCGCACATGCCGGAGCCTCAGTAGACCTAACGATCTTCTCCCTCCATCTGGCCGGAGTCTCCTCAATCTTGGGGGCCATTAACTTCATTACAACAATTTTAAACATGAAGCCCCCCGCCATTTCACAATACCAAACTCCCCTCTTTGTGTGAGCAGTCCTCATTACAGCTGTTCTTCTTCTCCTTTCCCTTCCAGTTCTAGCTGCAGGGATCACCAATGCTTCTCACAGATCGAAACCTAAAC
>LF36L1
TCTAGCTGGGAATNTGGCACACGCCGGGGCATCAGTTGATCTTACAATCTTCTCCCTCCACTTAGCAGGTGTTTCATCAATCCTTGGGGCCATCAACTTCATTACAACAATCATTAATATGAAGCCCCCCGCTATCTCGCAGTACCAAACCCCATTATTTGTATGATCAGTCCTCGTCACTGCCGTACTCCTTCTTCTGTCCCTCCCAGTCCTTGCGGCTGGCATCACAATGCTCCTCACAGACCGAAACCTAAACACCACATTCTTCGACCCGGCCGGAGGAGGTGACCCCATTCTTTATCAACACCTGTTC
>LF36L10
TCTAGCTGGGAATCTGGCGCATGCCGGGGCATCAGTTGATCTTACAATTTTCTCCCTCCACTTAGCAGGTGTTTCATCAATCCTTGGGGCCATCAACTTCATTACAACAATCATTAATATGAAGCCCCCCGCTATCTCGCAGTACCAAACCCCACTATTTGTATGATCAGTCCTCGTCACTGCCGTACTCCTTCTTCTGTCCCTCCCAGTCCTTGCGGCTGGCATCACAATGCTCCTCACAGACCGAAATCTAAACACCACATTCTTCGACCCGGCCGGAGGAGGTGACCCCATTCTTTACCAACACCTGTTC
>LF36L11
TCTAGCTGGGAATCTGGCGCATGCCGGGGCATCAGTTGATCTTACAATTTTCTCCCTCCACTTAGCAGGTGTTTCATCAATCCTTGGGGCCATCAACTTCATTACAACAATCATTAATATGAAGCCCCCCGCTATCTCGCAGTACCAAACCCCACTATTTGTATGATCAGTCCTCGTCACTGCCGTACTCCTTCTTCTGTCCCTCCCAGTCCTTGCGGCTGGCATCACAATGCTCCTCACAGACCGAAATCTAAACACCACATTCTTCGACCCGGCCGGAGGAGGTGACCCCATTCTTTACCAACACCTGTTC
>LF36L12
TCTAGCTGGGAATCTGGCGCATGCCGGGGCATCAGTTGATCTTACAATTTTCTCCCTCCACTTAGCAGGTGTTTCATCAATCCTTGGGGCCATCAACTTCATTACAACAATCATTAATATGAAGCCCCCCGCTATCTCGCAGTACCAAACCCCACTATTTGTATGATCAGTCCTCGTCACTGCCGTACTCCTTCTTCTGTCCCTCCCAGTCCTTGCGGCTGGCATCACAATGCTCCTCACAGACCGAAATCTAAACACCACATTCTTCGACCCGGCCGGAGGAGGTGACCCCATTCTTTACCAACACCTGTTC
>LF36L13
TCTAGCTGGGAATCTGGCGCATGCCGGGGCATCAGTTGATCTTACAATTTTCTCCCTCCACTTAGCAGGTGTTTCATCAATCCTTGGGGCCATCAACTTCATTACAACAATCATTAATATGAAGCCCCCCGCTATCTCGCAGTACCAAACCCCACTATTTGTATGATCAGTCCTCGTCACTGCCGTACTCCTTCTTCTGTCCCTCCCAGTCCTTGCGGCTGGCATCACAATGCTCCTCACAGACCGAAATCTAAACACCACATTCTTCGACCCGGCCGGAGGAGGTGACCCCATTCTTTACCAACACCTGTTC
>LF36L14
ACTATCGGGCAATTTAGCCCATGCAGGAGCCTCTGTGGACCTTACCATCTTCTCGCTCCACTTAGCGGGTGTATCCTCCATCCTAGGGGCCATTAATTTTATTACAACAATTATTAACATGAAGCCCCCAGCAATCTCACAGTACCAAACTCCATTGTTTGTTTGATCCGTGCTTATTACTGCCGTATTACTTTTGTTATCCCTTCCCGTTTTGGCTGCTGGCATTACAATGCTACTTACAGACCGTAATTTAAATACAACCTTTTTCGATCCTGCGGGAGGGGGAGACCCTATCCTGTACCAACACCTTTTT
>LF36L15
TCTAGCTGGGAATCTGGCGCATGCCGGGGCATCAGTTGATCTTACAATTTTCTCCCTCCACTTAGCAGGTGTTTCATCAATCCTTGGGGCCATCAACTTCATTACAACAATCATTAATATGAAGCCCCCCGCTATCTCGCAGTACCAAACCCCACTATTTGTATGATCAGTCCTCGTCACTGCCGTACTCCTTCTTCTGTCCCTCCCAGTCCTTGCGGCTGGCATCACAATGCTCCTCACAGACCGAAATCTAAACACCACATTCTTCGACCCGGCCGGAGGAGGTGACCCCATTCTTTACCAACACCTGTTC
>LF36L16
TCTAGCTGGGAATCTGGCGCATGCCGGGGCATCAGTTGATCTTACAATTTTCTCCCTCCACTTAGCAGGTGTTTCATCAATCCTTGGGGCCATCAACTTCATTACAACAATCATTAATATGAAGCCCCCCGCTATCTCGCAGTACCAAACCCCACTATTTGTATGATCAGTCCTCGTCACTGCCGTACTCCTTCTTCTGTCCCTCCCAGTCCTTGCGGCTGGCATCACAATGCTCCTCACAGACCGAAATCTAAACACCACATTCTTCGACCCGGCCGGAGGAGGTGACCCCATTCTTTACCAACACCTGTTC
>LF36L17
TNTAGCTGGGAATNNGGNGCATGCCGGGGCATCAGTTGATCTTACAATTTTCTCCCTCCACTTAGCAGGTGTTTCATCAATCCTTGGGGCCATCAACTTCATTACAACAATCATTAATATGAAGCCCCCCGCTATCTCGCAGTACCAAACCCCACTATTTGTATGATCAGTCCTCGTCACTGCCGTACTCCTTCTTCTGTCCCTCCCAGTCCTTGCGGCTGGCATCACAATGCTCCTCACAGACCGAAATCTAAACACCACATTCTTCGACCCGGCCGGAGGAGGTGACCCCATTCTTTACCAACACCTGTTC
>LF36L18
GGTACTGGTTGAACTGTTTATCCNCCTTTAGCGGGAAACCTAGCCCATGCGGGCGCCTCTGTTGACCTGACAATTTTCTCTCTCCATTTAGCAGGGATTTCATCAATTCTCGGGGCAATTAATTTTATTACTACGATCCTTAATATGAAACCCCCAGCAATCTCTCAGTATCAAACACCCCTTTTCGTTTGGGCCGTACTAATTACGGCCGTTCTACTTCTTCTATCCCTCCCTGTTCTGGCTGCTGGTATTACAATGCTTCTTACAGATCGAAATTTAAACACAACATTTTTCGACCCCGCAGGCGGGGGTGACCCGATCTTGTACCAACACCTATTTTGGTTCTTCGGCCACCCNGAGGTCNA
>LF36L19
GGTACTGGTTGAACTGTTTATCCNCCTCTAGCTGGGAATCTGGCGCATGCCGGGGCATCAGTTGATCTTACAATTTTCTCCCTCCACTTAGCAGGTGTTTCATCAATCCTTGGGGCCATCAACTTCATTACAACAATCATTAATATGAAGCCCCCCGCTATCTCGCAGTACCAAACCCCACTATTTGTATGATCAGTCCTCGTCACTGCCGTACTCCTTCTTCTGTCCCTCCCAGTCCTTGCGGCTGGCATCACAATGCTCCTCACAGACCGAAATCTAAACACCACATTCTTCGACCCGGCCGGAGGAGGTGACCCCATTCTTTACCAACACCTGTTCTGGTTCTTCGGCCACCCNGAGGTCTA
>LF36L2
TCTAGCTGGGAATCTGGCGCATGCCGGGGCATCAGTTGATCTTACAATTTTTTCCCTCCACTTAGCAGGTGTTTCATCAATCCTTGGGGCCATCAACTTCATTACAACAATCATTAATATGAAGCCCCCCGCTATCTCGCAGTACCAAACCCCACTATTTGTATGATCAGTCCTCGTCACTGCCGTACTCCTTCTTCTGTCCCTCCCAGTCCTTGCGGCTGGCATCACAATGCTCCTCACAGACCGAAATCTAAACACCACATTCTTCGACCCGGCCGGAGGAGGTGACCCCATTCTTTACCAACACCTGTTC
>LF36L20
TCTAGCTGGGAATCTGGCGCATGCCGGGGCATCAGTTGATCTTACAATTTTCTCCCTCCACTTAGCAGGTGTTTCATCAATCCTTGGGGCCATCAACTTCATTACAACAATCATTAATATGAAGCCCCCCGCTATCTCGCAGTACCAAACCCCACTATTTGTATGATCAGTCCTCGTCACTGCCGTACTCCTTCTTCTGTCCCTCCCAGTCCTTGCGGCTGGCATCACAATGCTCCTCACAGACCGAAATCTAAACACCACATTCTTCGACCCGGCCGGAGGAGGTGACCCCATTCTTTACCAACACCTGTTC
>LF36L21
TCTAGCTGGGAATCTGGCGCATGCCGGGGCATCAGTTGATCTTACAATTTTCTCCCTCCACTTAGCAGGTGTTTCATCAATCCTTGGGGCCATCAACTTCATTACAACAATCATTAATATGAAGCCCCCCGCTATCTCGCAGTACCAAACCCCACTATTTGTATGATCAGTCCTCGTCACTGCCGTACTCCTTCTTCTGTCCCTCCCAGTCCTTGCGGCTGGCATCACAATGCTCCTCACAGACCGAAATCTAAACACCACATTCTTCGACCCGGCCGGAGGAGGTGACCCCATTCTTTACCAACACCTGTTC
>LF36L22
TCTAGCTGGGAATCTGGCGCATGCCGGGGCATCAGTTGATCTTACAATTTTCTCCCTCCACTTAGCAGGTGTTTCATCAATCCTTGGGGCCATCAACTTCATTACAACAATCATTAATATGAAACCCCCCGCTATCTCGCAGTACCAAACCCCACTATTTGTATGATCAGTCCTCGTCACTGCCGTACTCCTTCTTCTGTCCCTCCCAGTCCTTGCGGCTGGCATCACAATGCTCCTCACAGACCGAAATCTAAACACCACATTCTTCGACCCGGCCGGAGGAGGTGACCCCATTCTTTACCAACACCTGTTC
>LF36L23
TNTAGCTGGGAATCTGGCGCATGCCGGGGCATCAGTTGATCTTACAATTTTCTCCCTCCACTTAGCAGGTGTTTCATCAATCCTTGGGGCCATCAACTTCATTACAACAATCATTAATATGAAGCCCCCCGCTATCTCGCAGTACCAAACCCCACTATTTGTATGATCAGTCCTCGTCACTGCCGTACTCCTTCTTCTGTCCCTCCCAGTCCTTGCGGCTGGCATCACAATGCTCCTCACAGACCGAAATCTAAACACCACATTCTTCGACCCGGCCGGAGGAGGTGACCCCATTCTTTACCAACACCTGTTC
>LF36L24
TTTTCTCCCTCCACTTAGCAGGTGTTTCATCAATCCTTGGGGCCATCAACTTCATTACAACAATCATTAATATGAAGCCCCCCGCTATCTCGCAGTACCAAACCCCACTATTTGTATGATCAGTCCTCGTCACTGCCGTACTCCTTCTTCTGTCCCTCCCAGTCCTTGCGGCTGGCATCACAATGCTCCTCACAGACCGAAATCTAAACACCACATTCTTCGACCCGGCCGGAGGAGGTGACCCCATTCTTTA
>LF36L25
TTTTCTCTCTCCATTTAGCAGGGATTTCATCAATTCTCGGGGCAATTAATTYTATTACTACGATCCTTAATATGAAACCCCCAGCAATCTCTCAGTATCAAACACCCCTTTTCGTTTGGGCCGTACTAATTACCGCCGTTCTACTTCTTCTATCCCTCCCTGTTCTGGCTGCTGGTATTACAATGCTTCTTACAGATCGAAATTTAAACACAACATTTTTCGACCCCGCAGGCGGGGGTGACCCGATCTTGTACCAACACCTATTT
>LF36L26
TTTAGCGGGAAACCTAGCCCATGCGGGCGCCTCTGTTGACCTGACAATTTTCTCTCTCCATTTAGCAGGGATTTCATCAATTCTCGGGGCAATTAATTTTATTACTACGATCCTTAATATGAAACCCCCAGCAATCTCTCAGTATCAAACACCCCTTTTCGTTTGGGCCGTACTAATTACGGCCGTTCTACTTCTTCTATCCCTCCCTGTTCTGGCTGCTGGTATTACAATGCTTCTTACAGATCGAAATTTAAACACAACATTTTTCGACCCCGCAGGCGGGGGTGACCCGATCTTGTACCAACACCTATTTTGGTTCTTCGGCCACCCNGAGGTCN
>LF36L3
TCTAGCTGGGAATCTGGCGCATGCCGGGGCATCAGTTGATCTTACAATTTTCTCCCTCCACTTAGCAGGTGTCTCATCAATCCTTGGGGCCATCAACTTCATTACAACAATCATTAATATGAAGCCCCCCGCTATCTCGCAGTACCAAACCCCACTATTTGTATGATCAGTCCTCGTCACTGCCGTACTCCTTCTTCTGTCCCTCCCAGTCCTTGCGGCTGGCATCACAATGCTCCTCACAGACCGAAATCTAAACACCACATTCTTCGACCCGGCCGGAGGAGGTGACCCCATTCTTTACCAACACCTGTTC
>LF36L4
TTAGCAGGTGTTTCATCAATCCTTGGGGCCATCAACTTCATTACAACAATCATTAATATGAAGCCCCCCGCTATCTCGCAGTACCAAACCCCACTATTTGTATGATCAGTCCTCGTCACTGCCGTACTCCTTCTTCTGTCCCTCCCAGTCCTTGCGGCTGGCATCACAATGCTCCTCACAGACCGAAATCTAAACACCACATTCTTCGACCCGGCCGGAGGAGGTGACCCCATTCTTTACCAACACCTGTTC
>LF36L5
TTTAGCGGGAAACCTAGCCCATGCGGGCGCCTCTGTNGACCTGACAATTTTCTCTNTCCATTTAGCAGGGATTTCATCAATTCTCGGGGCAATTAATTTTATTACTACGATCCTTAATATGAAACCCCCAGCAATCTCTCAGTATCAAACACCCCTTTTCGTTTGGGCCGTACTAATTACGGCCGTTCTACTTCTTCTATCCCTCCCTGTTCTGGCTGCTGGTATTACAATGCTTCTTACAGATCGAAATTTAAACACAACATTTTTCGACCCCGCAGGCGGGGGTGACCCGATCTTGTACCAACACCNATTT
>LF36L6
TTTAGCGGGAAACCTAGCCCATGCGGGCGCCTCTGTTGACCTGACAATTTTCTCTCTCCATTTAGCAGGGATTTCATCAATTCTCGGGGCAATTAATTTTATTACTACGATCCTTAATATGAAACCCCCAGCAATCTCTCAGTATCAAACACCCCTTTTCGTTTGGGCCGTACTAATTACGGCCGTTCTACTTCTTCTATCCCTCCCTGTTCTGGCTGCTGGTATTACAATGCTTCTTACAGATCGAAATTTAAACACAACATTTTTCGACCCCGCAGGCGGGGGTGACCCGATCTTGTACCAACACCNATTT
>LF36L7
TCTAGCTGGGAATCTGGNGCATGCCGGGGCATCAGTTGATCTTACAATTTTCTCCCTCCACTTAGCAGGTGTCTCATCAATCCTTGGGGCCATCAACTTCATTACAACAATCATTAATATGAAGCCCCCCGCTATCTCGCAGTACCAAACCCCACTATTTGTATGATCAGTCCTCGTCACTGCCGTACTCCTTCTTCTGTCCCTCCCAGTCCTTGCGGCTGGCATCACAATGCTCCTCACAGACCGAAATCTAAACACCACATTCTTCGACCCGGCCGGAGGAGGTGACCCCATTCTTTACCAACACCTGTTCTGNTTCTTCGGCCACCCNGAGGTCT
>LF36L8
TTTAGCGGGAAACCTAGCCCATGCGGGCGCCTCTGTTGACCTGACAATTTTCTCTCTCCATTTAGCAGGGATTTCATCAATTCTCGGGGCAATTAATTTTATTACTACGATCCTTAATATGAAACCCCCAGCAATCTCTCAGTATCAAACACCCCTTTTCGTTTGGGCCGTACTAATTACGGCCGTTCTACTTCTTCTATCCCTCCCTGTTCTGGCTGCTGGTATTACAATGCTTCTTACAGATCGAAATTTAAACACAACATTTTTCGACCCCGCAGGCGGGGGTGACCCGATCTTGTACCAACACCTATTT
>LF36L9
TTTAGCGGGAAACCTAGCCCATGCGGGCGCCTCTGTTGACCTGACAATTTTCTCTCTCCATTTAGCAGGGATTTCATCAATTCTCGGGGCAATTAATTTTATTACTACGATCCTTAATATGAAACCCCCAGCAATCTCTCAGTATCAAACACCCCTTTTCGTTTGGGCCGTACTAATTACGGCCGTTCTACTTCTTCTATCCCTCCCTGTTCTGGCTGCTGGTATTACAATGCTTCTTACAGATCGAAATTTAAACACAACATTTTTCGACCCCGCAGGCGGGGGTGACCCGATCTTGTACCAACACCTATTT
>LF3L1
TCTAGCTGGGAATCTGGCGCATGCCGGGGCATCAGTTGATCTTACAATTTTCTCCCTCCACTTAGCAGGTGTTTCATCAATCCTTGGGGCCATCAACTTCATTACAACAATCATTAATATGAAGCCCCCCGCTATCTCGCAGTACCAAACCCCACTATTTGTATGATCAGTCCTCGTCACTGCCGTACTCCTTCTTCTGTCCCTCCCAGTCCTTGCGGCTGGCATCACAATGCTCCTCACAGACCGAAATCTAAACACCACATTCTTCGACCCGGCCGGAGGAGGTGACCCCATTCTTTACCAACACCTGTTC
>LF3L2
CACCCTTTACCTAATTTTCGGTGCCTGAGCCGGAATGGTAGGCACTGCCTTAAGCCTACTAATTCGAGCAGAACTAAGCCAACCCGGGGCACTCCTGGGAGACGATCAAATCTATAATGTGATCGTTACAGCCCACGCTTTCGTAATGATTTTCTTTATAGTAATGCCAATTATGATCGGAGGGTTCGGCAACTGACTGATCCCCCTAATGATTGGAGCCCCCGATATAGCATTCCCCCGAATGAACAACATGAGCTTCTGATTACTCCCCCCTTCATTCCTACTCCTCCTTGCTTCTTCAGGAGTTGAAGCCGGAGCCGGGACCGGATGAACTGTCTACCCGCCCCTTGCAGGAAACCTTGCCCATGCAGGAGCATCCGTAGATCTTACTATTTTCTCGCTCCATTTGGCAGGAATTTCATCAATTCTTGGTGCAATCAACTTCATCACAACAATTATTAACATGAAGCCCCCTGCAATTTCCCAATACCAAACCCCTCTCTTCGTGTGAGCCGTTCTAATCACTGCCGTACTGCTTCTTCTCTCACTACCAGTCCTTGCCGCAGGAATTACTATGCTATTAACAGACCGAAACCTAAACACCACATTCTTTGACCCCGCTGGGGGAGGAGACCCCATTCTGTATCAGCACTTATTC
>LF3L3
TCTAGCTGGGAATCTGGCGCATGCCGGGGCATCAGTTGATCTTACAATTTTCTCCCTCCATTTAGCAGGTGTTTCATCAATCCTTGGGGCCATCAACTTCATTACAACAATCATTAATATGAAGCCCCCCGCTATCTCGCAGTACCAAACCCCACTATTTGTATGATCAGTCCTCGTCACTGCCGTACTCCTTCTTCTGTCCCTCCCAGTCCTTGCGGCTGGCATCACAATGCTCCTCACAGACCGAAATCTAAACACCACATTCTTCGACCCGGCCGGAGGAGGTGACCCCATTCTTTACCAACACCTGTTC
>LF3L5
ACTATCTGGCAACCTAGCTCACGCAGGGGCCTCCGTTGACCTAACCATTTTTTCCCTGCACTTAGCAGGAATTTCATCCATCCTAGGAGCAATCAACTTTATTACCACCATCATCAACATGAAACCCCCTTCAATCTCCCAATACCAAACCCCACTCTTTGTATGAGCAGTTCTAATTACCGCTGTGCTGTTGCTCCTCTCCCTTCCTGTCTTAGCTGCCGGCATTACTATGCTCCTTACAGACCGAAACCTCAATACTACTTTCTTTGACCCTGCAGGAGGAGGAGACCCGATCCTTTACCAACACCTTTTC
>LF40L1
TAGCAGGGAATCTAGCCCACGCGGGAGCCTCCGTTGACTTAACCATCTTCTCCCTCCATCTAGCAGGTATTTCATCNATCCTCGGGGCAATCAATTTCATTACTACCATNACTAACATGAAACCCCCAGGGATTACTCAGTACCAAACCCCNCTATTTGTTGAGCTGTCCTAATCACGGCCGTTCTTCTCCTCCTNTCGCTTCCTGTCCTAGCCGCTGGTATTACAATGCTTCTAACGGATCGTAATTTAAACACCAC
>LF40L2
CCTTGCAGGGAATCTCGCCCACGCGGGAGCCTCCGTTGATTTAACCATCTTCTCCCTCCATCTCGCAGGTATTTCTTCCATCCTCGGTGCTATCAATTTCATTACTACCATTACTAACATGAAACCCCCTGGGATTACTCAGTACCAAACCCCTCTATTTGTTTGAGCTGTCCTAATCACCGCCGTTCTTCTCCTCCTCTCGCTTCCTGTCCTAGCCGCTGGTATTACAATGCTTCTAACGGATCGTAATTTAAACACCACCTTTTTCGACCCCGCAGGA
>LF40L3
CTTAGCGGGCAATCTNGCCCATGCNGGGGCATCTGTCGACCTAACAATTTTCTCCTTGCACTTAGCAGGCATTTCATCAATCCTGGGGGCAATCAATTTTATTACAACAATTATTAATATAAAACCCCCAGCTATCTCCCAGTACCAAACTCCACTGTTTGTGTGAGCTGTNTTAATTACGGCAGTTCTTTTACTTCTTTCGCTCCCAGTCCTTGCCGCCGGTATTACAATNCNNCTTACNGATCGAAACCTCAACACCAC
>LF42xL1
CACCCTCTATCTTGTATTTGGTGCTTGAGCCGGAATAGTAGGAACTGCATTAAGTCTGCTTATCCGGGCCGAACTTAGTCAACCTGGGGCCCTCCTAGGGGACGACCAGATTTATAATGTTATTGTAACTGCACATGCATTCGTAATAATTTTCTTTATAGTAATACCAATCATGATCGGAGGGTTTGGAAACTGACTCATTCCACTGATGATCGGGGCCCCTGATATGGCCTTTCCTCGAATAAATAACATGAGCTTTTGGCTTCTTCCCCCATCGTTTCTGCTTCTTTTAGCTTCCTCTGGGGTAGAAGCTGGTGCCGGAACGGGTTGGACCGTATACCCCCCTTTAGCGGGCAACTTGGCCCATGCAGGAGCATCAGTGGACTTAACCATTTTCTCTCTTCACTTGGCCGGTGTTTCTTCGATCTTAGGGGCAATCAACTTCATTACTACTATTTTAAACATAAAACCTCCCGCCACATCTCAGTACCAAACACCTTTATTCGTGTGGGCCGTCTTAATTACAGCAGTTTTGCTTCTTCTTTCCCTCCCCGTCCTAGCTGCGGGAATTACCATGTTACTTACAGACCGAAACCTAAACACAACCTTCTTCGACCCTGCCGGGGGAGGAGACCCAATCCTGTACCAACACC
>LF42xL3
CACCCTCTATCTTGTATTTGGTGCTTGAGCCGGAATAGTAGGAACTGCATTAAGTCTGCTTATCCGGGCCGAACTTAGTCAACCTGGGGCCCTCCTAGGGGACGACCAGATTTATAATGTTATTGTAACTGCACATGCATTCGTAATAATTTTCTTTATAGTAATACCAATCATGATCGGAGGGTTTGGAAACTGACTCATTCCACTGATGATCGGGGCCCCTGATATGGCCTTTCCTCGAATAAATAACATGAGCTTTTGGCTTCTTCCCCCATCGTTTCTGCTTCTTTTAGCTTCCTCTGGGGTAGAAGCTGGTGCCGGAACGGGTTGGACCGTATACCCCCCTTTAGCGGGCAACTTGGCCCATGCAGGAGCATCAGTGGACTTAACCATTTTCTCTCTTCACTTGGCCGGTGTTTCTTCGATCTTGGGGGCAATCAACTTCATTACTACTATTTTAAACATAAAACCTCCCGCCACATCTCAGTACCAGACACCTTTATTCGTGTGGGCCGTCTTAATTACAGCAGTTTTGCTTCTTCTTTCCCTCCCCGTCCTAGCTGCGGGAATTACCATGTTACTTACAGACCGAAACCTAAACACAACNTTCTTCGACCCTGCCGGGGGAGGAGACCCAATTCTGTACCAACNCCTNTTT
>LF42xL4
TTTAGCGGGCAACTTGGCCCATGCAGGAGCATCAGTGGACTTAACCATTTTCTCTCTTCACTTGGCCGGTGTTTCTTCGATCTTAGGGGCAATCAACTTCATTACTACTATTTTAAACATAAAACCTCCCGCCACATCTCAGTACCAGACACCTTTATTCGTGTGGGCCGTCTTAATTACAGCAGTTTTGCTTCTTCTTTCCCTCCCCGTCCTAGCTGCGGGAATTACCATGTTACTTACAGACCGAAACCTAAACACAACCTTCTTCGACCCTGCCGGGGGAGGAGACCCAATCCTGTACCAACACCTATTT
>LF42xL5
CACCCTCTATCTTGTATTTGGTGCTTGAGCCGGAATAGTAGGAACTGCATTAAGTCTGCTTATCCGGGCCGAACTTAGNTCAACCTGGGGCCCTCCTAGGGGACGACCAGATTTATAATGTTATTGTAACTGCACATGCATTCGTAATAATTTTCTTTATAGTAATACCAATTATGATCGGAGGGTTTGGAAACTGACTCATTCCACTGATGATCGGGGCCCCTGATATGGCCTTTCCTCGAATAAATAACATGAGCTTTTGGCTTCTTCCCCCATCGTTTCTGCTTCTTTTAGCTTCCTCTGGGGTAGAAGCTGGTGCCGGAACGGGTTGGACCGTATACCCCCCTTTAGCGGGCAACTTGGCCCATGCAGGAGCATCAGTGGACTTAACCATTTTCTCTCTTCACTTGGCCGGTGTTTCTTCGATCTTAGGGGCAATCAACTTCATTACTACTATTTTAAACATAAAACCTCCCGCCACATCTCAGTACCAGACACCTTTATTCGTGTGGGCCGTCTTAATTACAGCAGTTTTGCTTCTTCTTTCCCTCCCCGTCCTAGCTGCGGGAATTACCATGTTACTTACAGACCGAAACCTAAACACAACCTTCTTCGACCCTGCCGGGGGAGGAGACCCAATTCTGTACCAACACCTATT
>LF42xL6
GTTTATCCGGGCCGAANTTAGTCAACCTGGGGCCCTCNTAGGGGACGACCAGATTTATAATGTTATTGTAACTGCACATGCATTCGTAATAATTTTNTTTATAGTAATACCAATCATGATCGGAGGGTTTGGAAACTGACTCATTCCACTGATGATCGGGGCCCCTGATATGGCCTTTCCTCGAATAAATAACATGAGCTTTTGGCTTCTTCCCCCATCGTTTCTGCTTCTTTTAGCTTCCTCTGGGGTAGAAGCTGGTGCCGGAACGGGTTGGACCGTATACCCCCCTTTAGCGGGCAACTTGGCCCATGCAGGAGCATCAGTGGACTTAACCATTTTCTCTCTTCACTTGGCCGGTGTTTCTTCGATCTTAGGGGCAATCAACTTCATTACTACTATTTTAAACATAAAACCTCCCGCCACATCTCAGTACCAGACACCTTTATTCGTGTGGGCCGTCTTANTTACAGCAGTTTTGCTTCTTCTTTCCCTCCCCGGCCTAGCTGCGGGAATTACC
>LF42L1
CTTAGCAGGCAANTTAGCCCATGCTGGTGCTTCAGTAGATTTAACAATTTTTTCCCTTCACTTAGCCGGAATTTCATCTATTCTCGGAGCAATTAACTTTATCACAACTATTATTAACATAAAACCCCCNTCCATTTCGCAATATCAAACGCCCCTATTCGTCTGAGCCGTGTTAATTACAGCAGTACTTCTGTTGCTCTCCCTCCCGGTCCTAGCAGCAGGGATTACAATATTATTAACTGATCGCAAC
>LF42L3
CTTAGCGGGCAATCTTGCCCATGCCGGGGCATCTGTCGACCTAACAATTTTCTCCTTGCACTTAGCAGGCATTTCATCAATCCTGGGGGCAATCAATTTTATTACAACAATTATTAATATAAAACCCCCAGCTATCTCCCAGTACCAAACTCCACTGTTTGTGTGAGCTGTCTTAATTACGGCAGTTCTTTTACTTCTTTCGCTCCCAGTCCTTGCCGCCGGTATTACAATACTGCTTACTGATCGAAACCTCAACACCACCTT
>LF43L1
TTTAGCGGGAAACCTAGCCCATGCGGGCGCCTCNGTTGACCTGACAATTTTCTCTCTCCACTTAGCAGGGATTTCATCAATTCTCGGGGCAATTAATTTTATTACTACGATCCTTAATATGAAACCCCCAGCAATCTCTCAGTATCAAACACCCCTTTTCGTTTGGGCCGTACTAATTACGGCCGTTCTACTTCTTCTATCCCTCCCTGTTCTGGCTGCTGGTATTACAATGCTTCTTACAGATCGAAATTTAAACACAACATTTTTCGACCCCGCAGGCGGGGGTGACCCGATCTTGTACCAACACCTATT
>LF43L10
TAGCAGGAAATCTAGCACATGCCGGAGCCTCAGTAGACCTAACGATCTTCTCCCTCCATCTGGCNGGAGTCTCATCAATNTTGGGGGCCATTAACTTCATTACAACAATCTTAAACATGAAGCCCCCNGCCATTTCACAATACCAAACTCCCCTCTTTGTGTGAGCAGTCCTCATTACAGCTGTTCTTCTTCTCCTTTCCCTTCCAGTTCTAGCTGCAGGGATCACAATGCTTCTCACAGATCGAAACCTAAACACAACA
>LF43L11
TTTAGCGGGAAACCTAGCCCATGCGGGCGCCTCTGTTGACCTGACAATTTTCTCTCTCCATTTAGCAGGGATTTCATCAATTCTCGGGGCAATTAATTTTATTACTACGATCCTTAATATGAAGCCCCCAGCAATCTCTCAGTATCAAACACCCCTTTTCGTTTGGGCCGTACTAATTACGGCCGTTCTACTTCTTCTATCCCTCCCTGTTCTGGCTGCTGGTATTACAATGCTTCTTACAGATCGAAATTTAAACACAACATTTTTCGACCCCGCAGGCGGGGGTGACCCGATCTTGTACCAACACCTATTT
>LF43L2
CTTAGCGGGCAATCTTGCCCATGCCGGGGCATCTGTCGACCTAACAATTTTCTCCTTGCACTTAGCAGGCATTTCATCAATCCTGGGGGCAATCAATTTTATTACAACAATTATTAATATAAAACCCCCAGCTATCTCCCAGTACCAAACTCCACTGTTTGTATGAGCTGTCTTAATTACGGCAGTTCTTTTACTTCTTTCGCTCCCAGTCCTTGCCGCCGGTATTACAATACTGCTTACTGATCGAAACCTCAACACCACCTTCTTTGACCCAGCGGGGGGAGGAGACCCAATTCTTTACCAACACCTCTTC
>LF43L3
TTTCTGGAAACCTGGCTCACGCTGGAGCTTCAGTTGACCTAACAATTTTCTCCCTGCATTTAGCAGGCGTTTCCTCAATTTTAGGGGCTATCAACTTTATTACCACTATCATTAATATGAAACCCCCTGCAATTTCCCAATACCAAACACCCTTGTTCGTCTGAGCAGTATTAATTACTGCTGTTCTCCTCCTTCTCTCGCTTCCTGTTTTAGCTGCTGGGATCACCATGCTCTTAACAGATCGAAACCTTAATACTACCTTACTTTG
>LF43L4
TTTAGCGGGAAACCTAGCCCATGCGGGCGCCTCTGTTGACCTGACAATTTTCTCTCTCCATTTAGCAGGGATTTCATCAATTCTCGGGGCAATTAATTTTATTACTACGATCCTTAATATGAAGCCCCCAGCAATCTCTCAGTATCAAACACCCCTTTTCGTTTGGGCCGTACTAATTACGGCCGTTCTACTTCTTCTATCCCTCCCTGTTCTGGCTGCTGGTATTACAATGCTTCTTACAGATCGAAATTTAAACACAACATTTTTCGACCCCGCAGGCGGGGGTGACCCGATCTTGTACCAACACCTATTT
>LF43L5
GCACATGCCGGAGCCTCAGTAGACCTAACGATCTTCTCCCTCCATCTGGCCGGAGTCTCCTCAATCTTGGGGGCCATTAACTTCATTACAACAATNTTAAACATGAAGCCCCCCGCCATTTCACAATACCAAACTCCCCTCTTTGTGTGAGCAGTCCTCATTACAGCTGTTCTTCTTCTCCTTTCCCTTCCAGTTCTAGCTGCAGGGATCACAATGCTTCTCACAGATCGAAACCTAAACACAACA
>LF43L7
TTTAGCGGGAAACCTAGCCCATGCGGGCGCCTCTGTTGACCTGACAATTTTCTCTCTCCATTTAGCAGGGATTTCATCAATTCTCGGGGCAATTAATTTTATTACTACGATCCTTAATATGAAACCCCCAGCAATCTCTCAGTATCAAACACCCCTTTTCGTTTGGGCCGTACTAATTACGGCCGTTCTACTTCTTCTATCCCTCCCTGTTCTGGCTGCTGGTATTACAATGCTTCTTACAGATCGAAATTTAAACACAACATTTTTCGACCCCGCAGGCGGGGGTGACCCGATCTTGTACCAACACCTATTT
>LF43L8
TTTTCTCTCTCCATTTAGCAGGGATTTCATCAATTCTCGGGGCAATTAATTTTATTACTACGATCCTTAATATGAAACCCCCAGCAATCTCTCAGTATCAAACACCCCTTTTCGTTTGGGCCGTACTAATTACGGCCGTTCTACTTCTTCTATCCCTCCCTGTTCTGGCTGCTGGTATTACAATGCTTCTTACAGATCGAAATTTAAACACAACATTTTTCGACCCCGCAGGTGGGGGTGACCCGATCTTGTACCAACACCTATTT
>LF43L9
TAGCAGGAAATCTAGCACATGCCGGAGCCTCAGTAGACCTAACGATCTTCTCCCTCCATCTGGCCGGAGTCTCNTCAATNTTGGGGGCCATTAACTTCATTACAACAATCTTAAACATGAAGCCCCCCGCCATTTCACAATACCAAACTCCCCTCTTTGTGTGAGCAGTCCTCATTACAGCTGTTCTTCTTCTCCTTTCCCTTCCAGTTCTAGCTGCAGGGATCACAATGCTTCTCACAGATCGAAACCTAAACACAACA
>LF46L1
TCTAGCTGGGAATCTGGCACACGCCGGGGCATCAGTTGATCTTACAATCTTCTCCCTCCACTTAGCAGGTGTTTCATCAATCCTTGGGGCCATCAACTTTATTACAACAATCATTAATATGAAGCCCCCCGCTATCTCGCAATACCAAACCCCATTATTTGTATGATCAGTCCTCGTCACTGCCGTACTCCTTCTTCTGTCCCTCCCAGTCCTTGCGGCTGGCATCACAATGCTCCTTACAGACCGAAACCTAAACACCACATTCTTCGACCCGGCCGGAGGAGGTGACCCCATTCTTTATCAACACCTGTTC
>LF46L2
TCTAGCTGGGAATCTGGCGCATGCCGGGGCATCAGTTGATCTTACAATTTTCTCCCTCCACTTAGCAGGTGTTTCATCAATCCTTGGGGCCATCAACTTCATTACAACAATCATTAATATGAAGCCCCCCGCTATCTCGCAGTACCAAACCCCACTATTTGTATGATCAGTCCTCGTCACTGCCGTACTCCTTCTTCTGTCCCTCCCAGTCCTTGCGGCTGGCATCACAATGCTCCTCACAGACCGAAATCTAAACACCACATTCTTCGACCCGGCCGGAGGAGGTGACCCCATTCTTTACCAACACCTGTTC
>LF46L3
TCTAGCTGGGAATCTGGCGCACGCCGGGGCATCAGTTGATCTTACAATTTTCTCCCTCCACTTAGCAGGTGTTTCATCAATCCTTGGGGCCATCAACTTCATTACAACAATCATTAATATGAAGCCCCCCGCTATCTCGCAGTACCAAACCCCACTATTTGTATGATCAGTCCTCGTCACTGCCGTACTCCTTCTTCTGTCCCTCCCAGTCCTTGCGGCTGGCATCACAATGCTCCTCACAGACCGAAATCTAAACACCACATTCTTCGACCCGGCCGGAGGAGGTGACCCCATTCTTTACCAACACCTGTTC
>LF46L5
TCTAGCTGGGAATCTGGCGCATGCCGGGGCATCAGTTGATCTTACAATTTTCTCCCTCCACTTAGCAGGTGTTTCATCAATCCTTGGGGCCATCAACTTCATTACAACAATCATTAATATGAAGCCCCCCGCTATCTCGCAGTACCAAACCCCACTATTTGTATGATCAGTCCTCGTCACTGCCGTACTCCTTCTTCTGTCCCTCCCAGTCCTTGCGGCTGGCATCACAATGCTCCTCACAGACCGAAATCTAAACACCACATTCTTCGACCCGGCCGGAGGAGGTGACCCCATTCTTTACCAACACCTGTTC
>LF46L6
TTTTATTACCACTATTATTAATATGAAACCTCCCGCAGTCTCAANATACCAAATCCCGCTGTTCGTCTGAGCTGTCTTAATTACAGCTGTTCTTCTTCTTCTGTCTCTTCCCGTCCTAGCTGCCGGTATTACAATACTCCTTACAGATCGAAATCTAAACACTGCTTTCTTTGACCCAGCCGGAGGGGGAACCCAATTCTTTATCAACACCNCTTCGGGTTCTTCGG
>LF46L7
TCTAGCTGGGAATCTGGCGCATGCCGGGGCATCAGTTGATCTTACAATTTTCTCCCTCCACTTAGCAGGTGTTTCATCAATCCTTGGGGCCATCAACTTCATTACAACAATCATTAATATGAAGCCCCCCGCTATCTCGCAGTACCAAACCCCACTATTTGTATGATCAGTCCTCGTCACTGCCGTACTCCTTCTTCTGTCCCTCCCAGTCCTTGCGGCTGGCATCACAATGCTCCTCACAGACCGAAATCTAAACACCACATTCTTCGACCCGGCCGGAGGAGGTGACCCCATTCTTTACCAACACCTGTTC
>LF46L8
TCTAGCTGGGAATCTGGCGCATGCCGGGGCATCAGTTGATCTTACAATTTTCTCCCTCCACTTAGCAGGTGTTTCATCAATCCTTGGGGCCATCAACTTCATTACAACAATCATTAATATGAAGCCCCCCGCTATCTCGCAGTACCAAACCCCACTATTTGTATGATCAGTCCTCGTCACTGCCGTACTCCTTCTTCTGTCCCTCCCAGTCCTTGCGGCTGGCATCACAATGCTCCTCACAGACCGAAATCTAAACACCACATTCTTCGACCCGGCCGGAGGAGGTGACCCCATTCTTTACCAACACCTGTTC
>LF48L2
TTGCCCATGCAGGAGCATCCGTAGATCTTACTATTTTCTCGCTCCATTTGGCAGGAATTTCATCAATTCTTGGTGCAATCAACTTCATCACAACAATTATTAACATGAAGCCCCCTGCAATTTCCCAATACCAAACCCCTCTCNTCGTGTGAGCCGTTCTAATCACTGCNGTACTGCTTCTTCTCTCACTACCAGTCCTTGCCGCAGGAATTACTATGCTATTAACAGACCGAAACCTAAACACCACA
>LF48L4
CTTATCCGGGAACTTAGCCCACGCAGGGGCCTCAGTGGACCTTACTATTTTTTCCCTCCACTTAGCAGGCGTTTCATCAATCCTGGGGGCAATTAATTTTATTACCACCATTATTAATATGAAACCCCCTGCAATTTCCCAGTACCAAACCCCTCTCTTTGTGTGATCTGTTCTAATTACCGCCGTTTTGCTTCTTCTCTCCTTGCCCGTTTTAGCTGCCGGTATTACAATACTTCTTACGGACCGTAATTTAAATACAAC
>LF51L3
TCTAGCAGGCAACCTGGCTCACGCAGGGGCTTCTGTTGACCTAACTATTTTCTCCCTCCACCTGGCGGGCATCTCCTCCATCCTAGGGGCTATCAATTTTATTACTACAATTACCAACATAAAACCCCCTGGTATCATCCCAGTACCAAACCCCCCTGTTTGTCTGAGCAGTCCTAATTACTGCCGTACTACTTCTTCTCTCGCTCCCTGTTCTGGCCGCTGGTATCACAATGCTTTTAACCGACCGGAACCTTAATACGACCTTCTTCGACCCCGCAGGAGGGGGAGACCCAATTCTGTACCACACCTATTC
>LF51L4
CACCCTTTATCTAGTATTCGGCGCCTGAGCTGGGATAGTAGGCACGGCCTTGAGCCTACTTATTCGGGCTGAATTAAGCCAACCCGGCGCTCTCCTTGGGGACGACCAGATCTATAATGTAATCGTTACGGCCCATGCGTTCGTAATAATTTTCTTTATAGTAATACCAATTATGATTGGCGGATTTGGAAATTGACTAATCCCCCTTATGATTGGCGCCCCTGACATGGCCTTCCCTCGTATGAATAATATGAGCTTTTGACTTCTCCCACCTTCCTTCCTACTTCTGCTTGCCTCTTCTGGGGTAGAAGCCGGAGCTGGTACCGGATGAACGGTTTATCCCCCTCTAGCAGGCAATCTTGCCCACGCCGGTGCATCCGTTGACCTTACAATCTTTTCTCTTCACCTAGCCGGCATTTCATCGATTCTTGGGGCCATTAACTTCATTACTACCATTGTTAATATGAAACCCCCTGCCATTTCCCAGTACCAGACGCCCCTCTTCGTCTGGGCCGTTTTAATTACAGCCGTACTTCTCCTTCTCTCCCTTCCGGTCCTTGCCGCTGGTATTACTATACTCCTTACAGATCGTAATTTAAATACCACTTTCTTTGACCCAGCTGGAGGAGGTGATCCCATCCTTTACCAACACTTATTC
>LF51L6
GGTCAACAAATCATAAAGATATTGGCACCCTTTATCTAGTATTCGGCGCCTGAGCTGGGATAGTAGGCACGGCCTTGAGCCTACTTATTCGGGCTGAATTAAGCCAACCCGGCGCTCTCCTTGGGGACGACCAGATCTATAATGTAATCGTTACGGCCCATGCGTTCGTAATAATTTTCTTTATAGTAATACCAATTATGATTGGCGGATTTGGAAATTGACTAATCCCCCTTATGATTGGCGCCCCTGACATGGCCTTCCCTCGTATGAATAATATGAGCTTTTGACTTCTCCCACCTTCCTTCCTACTTCTGCTTGCCTCTTCTGGGGTAGAAGCCGGAGCTGGTACCGGATGAACGGTTTATCCCCCTCTAGCAGGCAATCTTGCCCACGCCGGTGCATCCGTTGACCTTACAATCTTTTCTCTTCACCTAGCCGGCATTTCATCGATTCTTGGGGCCATTAACTTCATTACTACCATTGTTAATATGAAACCCCCTGCCATTTCCCAGTACCAGACGCCCCTCTTCGTCTGGGCCGTTTTAATTACAGCCGTACTTCTCCTTCTCTCCCTTCCGGTCCTTGCCGCTGGTATTACTATACTCCTTACAGATCGTAATTTAAATACCACTTTCTTTGACCCAGCTGGAGGAGGTGATCCCATCCTTTACCAACACTTATTCTGATTTTTTGGTCACCCTGAAGTTT
>LF51L7
CACCCTTTATCTAGTATTCGGCGCCTGAGCTGGGATAGTAGGCACGGCCTTGAGCCTACTTATTCGGGCTGAATTAAGCCAACCCGGCGCTCTCCTTGGGGACGACCAGATCTATAATGTAATCGTTACGGCCCATGCGTTCGTAATAATTTTCTTTATAGTAATACCAATTATGATTGGCGGATTTGGAAATTGACTAATCCCCCTTATGATTGGCGCCCCTGACATGGCCTTCCCTCGTATGAATAATATGAGCTTTTGACTTCTCCCACCTTCCTTCCTACTTCTGCTTGCCTCTTCTGGGGTAGAAGCCGGAGCTGGTACCGGATGAACGGTTTATCCCCCTCTAGCAGGCAATCTTGCCCACGCCGGTGCATCCGTTGACCTTACAATCTTTTCTCTTCACCTAGCCGGCATTTCATCGATTCTTGGGGCCATTAACTTCATTACTACCATTGTTAATATGAAACCCCCTGCCATTTCCCAGTACCAGACGCCCCTCTTCGTCTGGGCCGTTTTAATTACAGCCGTACTTCTCCTTCTCTCCCTTCCGGTCCTTGCCGCTGGTATTACTATACTCCTTACAGATCGTAATTTAAATACCACTTTCTTTGACCCAGCTGGAGGAGGTGATCCCATCCTTTACCAACACTTATTC
>LF53L1
TACTTTATACTTTATTTTCGGGGCTTGAGCCGGAATAGTAGGAACTTCTTTGAGATTATTAATTCGAGCCGAATTAGGACAACCCGGTAGTCTCATCGGTAATGATCAGATTTATAATGTCATTGTTACTGCTCATGCTTTCGTTATGATTTTTTTTATGGTTATACCTATTATGATTGGAGGGTTTGGTAATTGACTAGTTCCTCTTATACTAGGGGCGCCTGACATGGCCTTTCCTCGAATAAATAATATAAGATTTTGATTACTCCCCCCTTCACTAACCCTATTACTATCTAGGGGAATGGTTGAAAGAGGGGTAGGAACAGGGTGAACAGTTTACCCGCCCCTTTCAGGCGTTATTGCCCACGCCGGCCCTGCAGTTGATCTGGGTATTTTTTCACTCCACCTGGCCGGGGTATCCTCAATCTTAGGGGCAGTAAATTTTATTACAACCGTAATAAATATACGACCTAAAGGGATAACTATAGACCGAATACCTTTGTTTGTTTGAGCAGTATTTTTAACTGCCATTCTACTTTTATTATCTCTCCCTGTTTTAGCGGGTGCTATTACAATATTATTAACAGATCGGAATCTAAACACCTCGTTCTTCGACCCTGCTGGTGGGGGTGATCCAATCCTTTATCAACATTTATTT
>LF53L2
ACTATCGGGCAATTTAGCCCATGCAGGAGCCTCTGTGGACCTTACCATCTTCTCGCTCCACTTAGCGGGTGTATCCTCCATCCTAGGGGCCATTAATTTTATTACAACAATTATTAACATGAAGCCCCCAGCAATCTCACAGTACCAAACTCCATTGTTTGTKTGATCCGTGCTTATTACTGCCGTATTACTTTTGTTATCCCTTCCCGTTTTGGCTGCTGGCATTACAATGCTACTTACAGACCGTAATTTAAATACAACCTTTTTCGATCCTGCGGGAGGGGGAGACCCTATCCTGTACCAACACC
>LF53L4
TCTAGCTGGGAATCTGGCGCATGCCGGGGCATCAGTTGATCTTACAATTTTCTCCCTCCACTTAGCAGGTGTTTCATCAATCCTTGGGGCCATCAACTTCATTACAACAATCATTAATATGAAGCCCCCCGCTATCTCGCAGTACCAAACCCCACTATTTGTATGATCAGTCCTCGTCACTGCCGTACTCCTTCTTCTGTCCCTCCCAGTCCTTGCGGCTGGCATCACAATGCTCCTCACAGACCGAAATCTAAACACCACATTCTTCGACCCGGCCGGAGGAGGTGACCCCATTCTTTACCAACACCTGTTC
>LF53L5
TCTAGCTGGGAATCTGGCGCATGCCGGGGCATCAGTTGATCTTACAATTTTCTCCCTCCATTTAGCAGGTGTTTCATCAATCCTTGGGGCCATCAACTTCATTACAACAATCATTAATATGAAGCCCCCCGCTATCTCGCAGTACCAAACCCCACTATTTGTATGATCAGTCCTCGTCACTGCCGTACTCCTTCTTCTGTCCCTCCCAGTCCTTGCGGCTGGCATCACAATGCTCCTCACAGACCGAAATCTAAACACCACATTCTTCGACCCGGCCGGAGGAGGTGACCCCATTCTTTACCAACACCTGTTC
>LF53L6
TCTAGCTGGGAATCTGGCACACGCCGGGGCATCAGTTGATCTTACAATCTTCTCCCTCCACTTAGCAGGTGTTTCATCAATCCTTGGGGCCATCAACTTCATTACAACAATCATTAATATGAAGCCCCCCGCTATCTCGCAATACCAAACCCCATTATTTGTATGATCAGTCCTCGTCACTGCCGTACTCCTTCTTCTGTCCCTCCCAGTCCTTGCGGCTGGCATCACAATGCTCCTCACAGACCGAAACCTAAACACCACATTCTTCGACCCGGCCGGAGGAGGTGACCCCATTCTTTATCAACACCTGTTC
>LF54L1
CACCTTATATTTGCTGTTTAGCTTAACCATGTTTTTTGTGGGTGGAGCCATGGCGATGGTTATTCGAGCCGAATTATTTCAGCCCGGTTTGCAACTGGTCGAGCCCAACTTCTTTAATCAGATGACCACAGTTCATGGCTTAATTATGGTGTTTGGTGCGGTAATGCCTGCTTTTACTGGGTTAGCAAATTGGATGGTGCCTTTGATGATAGGGGCGCCAGATATGGCTCTGCCTCGGATGAATAACTGGAGCTTTTGGATCTTACCATTTGCCTTTTCGTTACTGTTATTTTCGCTTTTTATGGAGGGTGGCGGGCCTAACTTTGGTTGGACGTTTTACGCGCCACTTTCGACAACTTACAGCCCTCCGAGTACTGGGTTATTCGTCTTTGCCATTCACATAATGGGGATCAGCTCCATCATGGGAGCCATTAATGTGATTGTTACCATTATGAATATGCGCGCCCCTGGTATGACGTATATGAAAATGCCCTTATTCGTGTGGACTTGGTTGATTACTGCATTTTTACTGATTGCGGTAATGCCCGTACTTGCTGGGGCTGTGACCATGGTGTTGACGGACAAATACTTTGGCACCAGCTTTTTTGATGCCGCAGGTGGTGGCGATCCAGTGATGTTCCAACATATCTTT
>LF54L3
CTTAGCGGGCAATCTTGCCCATGCCGGGGCATCTGTCGACCTAACAATTTTCTCCTTGCACTTAGCAGGCATTTCATCAATCCTGGGGGCAATCAATTTTATTACAACAATTATTAATATAAAACCCCCAGCTATCTCCCAGTACCAAACTCCACTGTTTGTATGAGCTGTCTTAATTACGGCAGTTCTTTTACTTCTTTCGCTCCCAGTCCTTGCCGCCGGTATTACAATACTGCTTACTGATCGAAACCTCAACACCACCTTCTTGACC
>LF54L4
TTAGCGGGCAATCTTGCCCATGCCGGGGCATCTGTCGACCTAACAATTTTCTCCTTGCACTTAGCAGGCATTTCATCAATCCTGGGGGCAATCAATTTTATTACAACAATTATTAATATAAAACCCCCAGCTATCTCCCAGTACCAAACTCCACTGTTTGTATGAGCTGTCTTAATTACGGCAGTTCTTTTACTTCTTTCGCTCCCAGTCCTTGCCGCCGGTATTACAATACTGCTTACTGATCGAAACCTCA
>LF55L3
GGTACTGGTTGAACTGTTTATCCNCCTCTCGCCGGGAACCTAGCCCACGCAGGGGCCTCTGTAGACCTTACAATCTTCTCCCTCCACCTGGCAGGAATTTCCTCCATCCTAGGGGCTATTAATTTCATCACTACAATCACCAATATGAAGCCCCCCGGGATCACCCAATACCAAACCCCCTTATTTGTTTGAGCAGTCTTAATCACCGCAGTATTACTCCTCCTCTCTCTCCCTGTACTGGCTGCCGGCATTACAATGCTTTTAACTGACCGTAATTTAAACACAACTTTCTTTGACCCTGCAGGAGGGGGGGACCCGATCTTATACCAGCATCTGTTCTGGTTCTTCGGCCACCCNGAGGTCTA
>LF55L4
TCTCGCCGGGAACCTCGCCCACGCAGGGGCCTCTGTAGACCTTACAATCTTCTCCCTCCACCTGGCAGGAATTTCCTCCATCCTAGGGGCTATTAATTTCATCACTACAATCACCAATATGAAGCCCCCCGGGATCACCCAATACCAAACCCCCTTATTTGTTTGAGCAGTCTTAATCACCGCAGTATTACTCCTCCTCTCTCTCCCTGTACTGGCTGCCGGCATTACAATGCTTTTAACTGACCGTAATTTAAACACAACTTTCTTTGACCCTGCAGGAGGGGGGGACCCGATCTTATACCAGCATCTGTTC
>LF55L5
TCTCGCCGGGAACCTCGCCCACGCAGGGGCCTCTGTAGACCTTACAATCTTCTCCCTCCACCTGGCAGGAATTTCCTCCATCCTAGGGGCTATTAATTTCATCACTACAATCACCAATATGAAGCCCCCCGGGATCACCCAATACCAAACCCCCCTATTTGTTTGAGCAGTCTTAATCACCGCAGTATTACTCCTCCTCTCTCTCCCTGTACTGGCTGCCGGCATTACAATGCTTTTAACTGACCGTAATTTAAACACAACTTTCTTTGACCCTGCAGGAGGGGGGGACCCGATCTTATACCAGCATCTGTTC
>LF5756L1
TTTAGCGGGAAACCTAGCCCATGCGGGCGCCTCTGTTGACCTGACAATTTTCTCTCTCCATTTAGCAGGGATTTCATCAATTCTCGGGGCAATTAATTTTATTACTACGATCCTTAATATGAAACCCCCAGCAATCTCTCAGTATCAAACACCCCTTTTCGTTTGGGCCGTACTAATTACGGCCGTTCTACTTCTTCTATCCCTCCCTGTTCTGGCTGCTGGTATTACAATGCTTCTTACAGATCGAAATTTAAACACAACATTTTTCGACCCCGCAGGCGGGGGTGACCCGATCTTGTACCAACACCTATTT
>LF5756L10
TTTAGCGGGAAACCTAGCCCATGCGGGCGCCTCTGTTGACCTGACAATTTTCTCTCTCCATTTAGCAGGGATTTCATCAATTCTCGGGGCAATTAATTTTATTACTACGATCCTTAATATGAAACCCCCAGCAATCTCTCAGTATCAAACACCCCTTTTCGTTTGGGCCGTACTAATTACGGCCGTTCTACTTCTTCTATCCCTCCCTGTTCTGGCTGCTGGTATTACAATGCTTCTTACAGATCGAAATTTAAACACAACATTTTTCGACCCCGCAGGCGGGGGTGACCCGATCTTGTACCAACACCTATTT
>LF5756L2
TTTAGCGGGAAACCTAGCCCATGCGGGCGCCTCTGTTGACCTGACAATTTTCTCTCTCCATTTAGCAGGGATTTCATCAATTCTCGGGGCAATTAATTTTATTACTACGATCCTTAATATGAAGCCCCCAGCAATCTCTCAGTATCAAACACCCCTTTTCGTTTGGGCCGTACTAATTACGGCCGTTCTACTTCTTCTATCCCTCCCTGTTCTGGCTGCTGGTATTACAATGCTTCTTACAGATCGAAATTTAAACACAACATTTTTCGACCCCGCAGGCGGGGGTGACCCGATCTTGTACCAACACCTATTT
>LF5756L3
TTTAGCGGGAAACCTAGCCCATGCGGGCGCCTCTGTTGACCTGACAATTTTCTCTCTCCATTTAGCAGGGATTTCATCAATTCTCGGGGCAATTAATTTTATTACTACGATCCTTAATATGAAACCCCCAGCAATCTCTCAGTATCAAACACCCCTTTTCGTTTGGGCCGTACTAATTACGGCCGTTCTACTTCTTCTATCCCTCCCTGTTCTGGCTGCTGGTATTACAATGCTTCTTACAGATCGAAATTTAAACACAACATTTTTCGACCCCGCAGGCGGGGGTGACCCGATCTTGTACCAACACCTATTTTGGTTCTTCGGCCACCCNGAGGTCT
>LF5756L4
AATTTTCTCTCTCCATTTAGCAGGGATTTCATCAATTCTSGGGGCAATTAATTTTATTACTACGATCCTTAATATGAAACCCCCAGCAATCTCTCAGTATCAAACACCCCTTTTCGTTTGGGCCGTACTAATTACGGCCGTTCTACTTCTTCTATCCCTCCCTGTTCTGGCTGCTGGTATTACAATGCTTCTTACAGATCGAAATTTAAACACAACATTTTTCGACCCCGCAGGCGGGGGTGACCCGATCTTGTACCAACACCTATTT
>LF5756L5
TTTAGCGGGAAACCTAGCCCATGCGGGCGCCTCTGTTGACCTGACAATTTTCTCTCTCCATTTAGCAGGGATTTCATCAATTCTCGGGGCAATTAATTTTATTACTACGATCCTTAATATGAAACCCCCAGCAATCTCTCAGTATCAAACACCCCTTTTCGTTTGGGCCGTACTAATTACGGCCGTTCTACTTCTTCTATCCCTCCCTGTTCTGGCTGCTGGTATTACAATGCTTCTTACAGATCGAAATTTAAACACAACATTTTTCGACCCCGCAGGCGGGGGTGACCCGATCTTGTACCAACACCTATTT
>LF5756L6
TTTAGCGGGAAACCTAGCCCATGCGGGCGCCTCTGTTGACCTGACAATTTTCTCTCTCCATTTAGCAGGGATTTCATCAATTCTCGGGGCAATTAATTTTATTACTACGATCCTTAATATGAAACCCCCAGCAATCTCTCAGTATCAAACACCCCTTTTCGTTTGGGCCGTACTAATTACGGCCGTTCTACTTCTTCTATCCCTCCCTGTTCTGGCTGCTGGTATTACAATGCTTCTTACAGATCGAAATTTAAACACAACATTTTTCGACCCCGCAGGCGGGGGTGACCCGATCTTGTACCAACACCTATTT
>LF5756L7
TTTAGCGGGAAACCTAGCCCATGCGGGCGCCTCTGTTGACCTGACAATTTTCTCTCTCCATTTAGCAGGGATTTCATCAATTCTCGGGGCAATTAATTTTATTACTACGATCCTTAATATGAAACCCCCAGCAATCTCTCAGTATCAAACACCCCTTTTCGTTTGGGCCGTACTAATTACGGCCGTTCTACTTCTTCTATCCCTCCCTGTTCTGGCTGCTGGTATTACAATGCTTCTTACAGATCGAAATTTAAACACAACATTTTTCGACCCCGCAGGCGGGGGTGACCCGATCTTGTACCAACACCTATTT
>LF5756L8
TTTAGCGGGAAACCTAGCCCATGCGGGCGCCTCTGTTGACCTGACAATTTTCTCTCTCCATTTAGCAGGGATTTCATCAATTCTCGGGGCAATTAATTTTATTACTACGATCCTTAATATGAAACCCCCAGCAATCTCTCAGTATCAAACACCCCTTTTCGTTTGGGCCGTACTAATTACGGCCGTTCTACTTCTTCTATCCCTCCCTGTTCTGGCTGCTGGTATTACAATGCTTCTTACAGATCGAAATTTAAACACAACATTTTTCGACCCCGCAGGCGGGGGTGACCCGATCTTGTACCAACACCTATTT
>LF57L1
TTAGCGGGCAATCTTGCCCATGCCGGGGCATCNGTCGACCTAACAATTTTCTCCTTGCACTTAGCAGGCATTTCATCAATCCTGGGGGCAATCAATTTTATTACAACAATTATTAATATAAAACCCCCAGCNATCTCCCAGTACCAAACTCCACTGTTTGTGTGAGCNGTCTTAATTACGGCAGTTCTTTTACTTCTTTCGCTCCCAGTCCTAGCCGCCGGNATTACAATACTGCTTACTGATCGAAACCTCAACACCACCTTCTTT
>LF59L1
CTTAGCGGGCAATCTTGCCCATGCCGGGGCATCTGTCGACCTAACAATTTTCTCCTTGCACTTAGCAGGCATTTCATCAATCCTGGGGGCAATCAATTTTATTACAACAATTATTAATATAAAACCCCCAGCTATCTCCCAGTACCAAACTCCACTGTTTGTGTGAGCTGTCTTAATTACGGCAGTTCTTTTACTTCTTTCGCTCCCAGTCCTTGCCGCCGGTATTACAATACTGCTTACTGATCGAAACCTCAACACCACCTTCTTTGACCCAGCGGGGG
>LF6L1
TTTCTGGAAACCTGGCTCACGCTGGAGCTTCAGTTGACCTAACAATTTTCTCCCTGCATTTAGCAGGCGTTTCCTCAATTTTAGGGGCTATCAACTTTATTACCACTATCATTAATATGAAACCCCCTGCAATTTCCCAATACCAAACACCCTTGTTCGTCTGAGCAGTATTAATTACTGCTGTTCTCCTCCTTCTCTCACTTCCTGTTTTAGCTGCTGGGATTACCATGCTCTTAACAGATCGAAACCTTAATACTA
>LF6L2
CCCTTAGCAGGCAACTTAGCCCATGCTGGTGCTTCAGTAGATTTAACAATTTTTTCCCTTCACTTAGCCGGAATTTCATCTATTCTCGGAGCAATTAACTTTATCACAACTATTATTAACATAAAACCCCCCTCCATTTCGCAATATCAAACGCCCCTATTCGTCTGAGCCGTGTTAATTACAGCAGTACTTCTGTTGCTCTCCCTCCCGGTCCTAGCAGCAGGGATTACAATATTATTAACTGATCGCAACCTAAATACGACATTTTTTG
>LF6L3
TAGCAGGAAATCTCGCACATGCCGGAGCCTCAGTAGACCTAACGATCTTCTCCCTCCATCTGGCCGGAGTCTCCTCAATCTTGGGGGCCATTAACTTCATTACAACAATTTTAAACATGAAGCCCCCCGCCATTTCACAATACCAAACTCCCCTCTTTGTGTGAGCAGTCCTCATTACAGCTGTTCTTCTTCTCCTTTCCCTTCCAGTTCTAGCTGCAGGGATCACAATGCTTCTCACAGATCGAAACCTAAACACAACATTCTTTGA
>LF6L4
CCTAGCAGGAAATCTNGCACATGCCGGAGCCTCAGTAGACCTAACGATCTTCTCCCTCCATCTGGCCGGAGTCTCCTCAATCTTGGGGGCCATTAACTTCATTACAACAATTTTAAACATGAAGCCCCCCGCCATTTCACAATACCAAACTCCCCTCTTTGTGTGAGCAGTCCTCATTACAGCNGTTCTTCTTCTCCTTTCCCTTCCAGTTCTAGCTGCAGGGATCACAATGCTTCTCACAGATCGAAACCTAAACACAAC
>LF8L1
TTTAGCGGGAAACCTAGCCCATGCGGGCGCCTCTGTTGACCTGACAATTTTCTCTCTCCATTTAGCAGGGATTTCATCAATTCTCGGGGCAATTAATTTTATTACTACGATCCTTAATATGAAACCCCCAGCAATCTCTCAGTATCAAACACCCCTTTTCGTTTGGGCCGTACTAATTACGGCCGTTCTACTTCTTCTATCCCTCCCTGTTCTGGCTGCTGGTATTACAATGCTTCTTACAGATCGAAATTTAAACACAACATTTTTCGACCCCGCAGGCGGGGGTGACCCGATCTTGTACCAACACCTATTT
>LF8L2
TTTAGCGGGAAACCTAGCCCATGCGGGCGCCTCTGTTGACCTGACAATTTTCTCTCTCCATTTAGCAGGGATTTCATCAATTCTCGGGGCAATTAATTTTATTACTACGATCCTTAATATGAAACCCCCAGCAATCTCTCAGTATCAAACACCCCTTTTCGTTTGGGCCGTACTAATTACGGCCGTTCTACTTCTTCTATCCCTCCCTGTTCTGGCTGCTGGTATTACAATGCTTCTTACAGATCGAAATTTAAACACAACATTTTTCGACCCCGCAGGCGGGGGTGACCCGATCTTGTACCAACACCTATTT
>LF8L3
TTTAGCGGGAAACCTAGCCCATGCGGGCGCCTCTGTTGACCTGACAATTTTCTCTCTCCATTTAGCAGGGATTTCATCAATTCTCGGGGCAATTAATTTTATTACTACGATCCTTAATATGAAACCCCCAGCAATCTCTCAGTATCAAACACCCCTTTTCGTTTGGGCCGTACTAATTACGGCCGTTCTACTTCTTCTATCCCTCCCTGTTCTGGCTGCTGGTATTACAATGCTTCTTACAGATCGAAATTTAAACACAACATTTTTCGACCCCGCAGGCGGGGGTGACCCGATCTTGTACCAACACCTATTT
>LF8L5
TTTAGCGGGAAACCTAGCCCATGCGGGCGCCTCTGTTGACCTGACAATTTTCTCTCTCCATTTAGCAGGGATTTCATCAATTCTCGGGGCAATTAATTTTATTACTACGATCCTTAATATGAAACCCCCAGCAATCTCTCAGTATCAAACACCCCTTTTCGTTTGGGCCGTACTAATTACGGCCGTTCTACTTCTTCTATCCCTCCCTGTTCTGGCTGCTGGTATTACAATGCTTCTTACAGATCGAAATTTAAACACAACATTTTTCGACCCCGCAGGCGGGGGTGACCCGATCTTGTACCAACACCTATTT
>LF8L7
CTTAGCAGGCAACTTAGCCCATGCTGGTGCTTCAGTAGANTTAACAATTTTTTCCCTTCACTTAGCCGGAATTTCATCTATTCTCGGAGCAATTAACTTTATCACAACTATTATTAACATAAAACCCCCTGCCATTTCGCAATATCAAACGCCCCTATTCGTCTGAGCCGTGTTAATTACAGCAGTACTTCTGTTGCTCTCCCTCCCGGTCCTAGCAGCAGGGATTACAATATTATTAACTGATCGCAAC
>LF9L1
CTTAGCAGGCAATTTAGCCCATGCTGGTGCTTCAGTAGATTTAACAATTTTTTCCCTTCACTTAGCCGGAATTTCATCTATTCTCGGAGCAATTAACTTTATCACAACTATTATTAACATAAAACCCCCCTCCATTTCGCAATATCAAACGCCCCTATTCGTCTGAGCCGTGTTAATTACAGCAGTACTTCTGTTGCTCTCCCTCCCGGTCCTAGCAGCAGGGATTACCAATATTATTAACTGATCGCAA
>LFd001L1
TTTATCAGCAGCTATTGCTCATGCAGGTGCATCAGTAGATCTTGGTATTTTTTCTTTACACTTAGCAGGTGTCTCATCAATTCTAGGAGCCGTTAATTTTATAACTACAGTTATTAATATGCGATCCTTTGGAATGAGAATAGACCAAATACCTCTATTTGTGTGATCAGTATTTATTACAGCAATCCTGTTGCTACTATCTCTACCTGTTTTAGCAGGAGCAATTACAATGTTATTAACAGATCGTAATCTAAACACTTCATTCTTTGACCCAGCCGGAGGGGGAGACCCTGTTCTTTATCAACACTTATTC
>LFd001L2
TAGCAGGAAATCTCGCACATGCCGGAGCNTCAGTAGACCTAACGATCTTCTCCCTCCATNTGGCNGGAGTCTCATCAATCTTGGGGGCCATTAACTTCATTACAACAATTTTAAACATGAAGCCCCCAGCCATTTCACAATACCAAAACTCCCCTCGTTTGTGTGAGCAGTCCTNATTACAGCNGTTCTTCTTCTCCTTTCCCTTCCAGTTCTAGCTGCAGGGATCACAATGCTTCTCACAGATCGAAACCTAAACACAACATT
>LFd002L1
CTTAGCGGGCAATCTTGCCCATGCCGGGGCATCTGTCGACCTAACAATTTTCTCCTTGCACTTAGCAGGCATTTCATCAATCCTGGGGGCAATCAATTTTATTACAACAATTATTAATATAAAACCCCCAGCTATCTCCCAGTACCAAACTCCACTGTTTGTATGAGCTGTCTTAATTACGGCAGTTCTTTTACTTCTTTCGCTCCCAGTCCTTGCCGCCGGTATTACAATACTGCTTACTGATCGAAACCTCAACACCACCTTCTTTGACCCAGCGGGGGG
>LFd003L1
CTTAGCGGGCAATCTTGCCCATGCCGGGGCATCTGTCGACCTAACAATTTTCTCCTTGCACTTAGCAGGCATTTCATCAATCCTGGGGGCAATCAATTTTATTACAACAATTATTAATATAAAACCCCCAGCTATCTCCCAGTACCAAACTCCACTGTTTGTGTGAGCTGTCTTAATTACGGCAGTTCTTTTACTTCTTTCGCTCCCAGTCCTTGCCGCCGGTATTACAATACTGCTTACTGATCGAAACCTCAACACCACCTTCTTTGACCCAGCGGGGGGAGGAGACCCAATTCTTTACCAACACCTCTTC
>LFd006L3
TTAGCGGGCAATCTTGCCCATGCCGGGGCATCTGTCGACCTAACAATTTTCTCCTTGCACTTAGCAGGCATTTCATCAATCCTGGGGGCAATCAATTTTATTACAACAATTATTAATATAAAACCCCCAGCTATCTCCCAGTACCAAACTCCACTGTTTGTGTGAGCTGTCTTAATTACGGCAGTTCTTTTACTTCTTTCGCTCCCAGTCCTAGCCGCCGGTATTACAATAGCTGCTTACGGATCGAAACCTCAACACCACCTT
>LFd006L4
CTTAGCGGGCAATCTTGCCCATGCCGGGGCATCTGTCGACCTAACAATTTTCTCCTTGCACTTAGCAGGCATTTCATCAATCCTGGGGGCAATCAATTTTATTACAACAATTATTAATATAAAACCCCCAGCTATCTCCCAGTACCAAACTCCACTGTTTGTGTGAGCTGTCTTAATTACGGCAGTTCTTTTACTTCTTTCGCTCCCAGTCCTTGCCGCCGGTATTACAATAGCTGCTTACGGATCGAAACCTCAACACCACCTTCTT
>LFd007L1
TTTATCTGGTAATTTAGCCCATATAGGGCCTAGAGTAGATTTAGCCATTTTTTCTCTACATTTAGCCGGAGCTAGTTCTATTTTAGGTGCTATTAATTTTATTTCTACTATTATTAACATACGTAGATTAGGTATAACAATAGATAAAGTGCCTTTATTNGTTTGATCCGTGTTTATTACAGCTATTTTATTACTTCTGTCATTACCTGTTTTAGCTGGAGCCATTACTATATTATTAACTGATCGAAATATTAACACTTCTTTTTTTGACCCTAGGGGGGGTGGAGATCCTATTCTTTATCAACACTTATTT
>LFd007L4
ACTAGCCGGAAACTTAGCACATGCTGGGGCTTCAGTTGACTTAACAATTTTCTCACTTCATCTAGCAGGTGTATCCTCTATCCTCGGGGCAATCAACTTTATTACTACGATCATTAATATGAAACCTCCTGCTATCTCCCAATATCAAACTCCTCTCTTTGTTTGAGCCGTCCTAATTACAGCAGTTCTACTTCTTCTTTCTCTTCCAGTCCTTGCTGCTGGAATTACTATACTGCTTACAGACCGAAACCTAAATACTACTTTCTTTGACCCTGCTGGGGGAGGAGACCCCATTCTTTACCAACATCTATTC
>LFd007L5
TAGCAGGAAATCTCGCACATGCCGGAGCNTCAGTAGACCTAACGATCTTCTCCCTCCATNTGGCNGGAGTCTCNTCAATCTTGGGGGCCATTAACTTCATTACAACAATTTTAAACATGAAGCCCCCNGCCATTTCACAATACCAAACTCCCCTNTTTGTGTGAGCAGTCCTCATTACAGCNGTTCTTCTTCTCCTTTCCCTTCCAGTTCTAGCTGCAGGGATCACAATGCTTCTCACAGATCGAAACCTAAACACAACA
>LFd007L6
GCCGGGAACCTCGCCCACGCAGGGGCCTCTGTAGACCTTACAATCTTCTCCCTCCACCTGGCAGGAATTTCCTCCATCCTAGGGGCTATTAATTTCATCACTACAATCACCAATATGAAGCCCCCCGGGATCACCCAATACCAAACCCCCTTATTTGTTTGAGCAGTCTTAATCACCGCAGTATTACTCCTCCTCTCTCTCCCTGTACTGGCTGCCGGCATTACAATGCTTTTAACTGACCGTAATTTAAACACAACTTTCTTTGACCCTGCAGGAGGGGGGGACCCGATCTTATACCAGCATCTGTTC
>LFd009L1
TTTCTGGAAACCTGGCTCACGCAGGAGCTTCAGTTGACCTAACAATTTTCTCCCTGCATTTAGCAGGCGTTTCCTCAATTTTAGGGGCTATCAACTTTATTACCACTATCATTAATATGAAACCCCCTGCAATTTCCCAATACCAAACACCCTTGTTCGTCTGAGCAGTATTAATTACTGCTGTTCTCCTCCTTCTCTCGCTTCCTGTTTTAGCTGCTGGGATTAGCCATGCTCTTAACAGATCGAAACCTTAATACTAC
>LFd009L2
TTTAGCGGGAAACCTAGCCCATGCGGGCGCCTCTGTTGACCTGACAATTTTCTCTCTCCATTTAGCAGGGATTTCATCAATTCTCGGGGCAATTAATTTTATTACTACGATCCTTAATATGAAACCCCCAGCAATCTCTCAGTATCAAACACCCCTTTTCGTTTGGGCCGTACTAATTACGGCCGTTCTACTTCTTCTATCCCTCCCTGTTCTGGCTGCTGGTATTACAATGCTTCTTACAGATCGAAATTTAAACACAACATTTTTCGACCCCGCAGGCGGGGGTGACCCGATCTTGTACCAACACCTATTT
>LFd015L1
TTTAGCGGGAAACCTAGCCCATGCGGGCGCCTCTGTTGACCTGACAATTTTCTCTCTCCATTTAGCAGGGATTTCATCAATTCTCGGGGCAATTAATTTTATTACTACGATCCTTAATATGAAACCCCCAGCAATCTCTCAGTATCAAACACCCCTTTTCGTTTGGGCCGTACTAATTACGGCCGTTCTACTTCTTCTATCCCTCCCTGTTCTGGCTGCTGGTATTACAATGCTTCTTACAGATCGAAATTTAAACACAACATTTTTCGACCCCGCAGGCGGGGGTGACCCGATCTTGTACCAACACCTATTT
>LFd015L4
TTTAGCGGGAAACCTAGCCCATGCGGGNGCNTCTGTTGACCTGACAATTTTCTCTCTCCATTTAGCAGGGATTTCATCAATTCTNGGGGCAATTAATTTTATTACTACGATCCTTAATATGAAACCCCCAGCAATCTCTCAGTATCAAACACCCCTTTTCGTTTGGGCCGTACTAATTACGGCCGTTCTACTTCTTCTATCCCTCCCTGTTCTGGCTGCTGGTATTACAATGCTTCTTACAGATCGAAATTTAAACACAACATTTTTCGACCCCGCAGGCGGGGGTGACCCGATCTTGTACCAACACCTATTT
>LFU1L2
TCTAGCGGGCAACCTAGCCCACGCTGGCGCCTCAGTAGATTTAACAATTTTTTCCCTCCATTTAGCAGGTATTTCATCCATTCTCGGGGCAATTAACTTTATCACAACTATCATTAATATAAAACCCCCCTCCATCTCACAGTATCAAACACCGCTATTCGTCTGGGCTGTACTTATTACGGCAGTACTTTTACTGCTTTCCCTCCCAGTCTTAGCAGCAGGAATTACGATACTATTAACCGATCGCAATCTAAATACGACATTTTTTGACCCCGCAGGGGGAGGTGACCCAATCCTCTACCAACACTTATTC
>LFU1L3
CCCTTTACCTGGTATTTGGTGCCTGAGCCGGCATGGTCGGGACCGCTCTAAGCCTTTTAATTCGGGCTGAACTAAACCAGCCGGGAGCCTTGCTTGGAGACGACCAGATCTATAATGTAATTGTTACCGCACATGCATTTGTTATAATTTTTTTTATAGTAATGCCTATCATAATTGGTGGTTTCGGTAATTGATTGGTTCCCATGATGATTGGGGCCCCCGATATGGCTTTCCCCCGTATGAATAACATAAGCTTTTGACTCCTTCCTCCTTCCTTCTTATTGCTACTGGCATCTTCAGGTGTCGAAGCAGGAGCGGGAACAGGGTGAACGGTTTATCCCCCCTTGTCGAGCAACTTAGCCCACGCCGGGGCCTCCGTCGACCTTACTATTTTTTCACTCCATCTGGCAGGAATCTCTTCTATTCTTGGGGCCATCAACTTTATTACTACTATTACTAACATAAAACCTCCAGCTCTGACTCAGTACCAAACACCCCTATTTGTTTGAGCAGTGCTAATTACTGCAGTACTGCTGCTTCTGTCTCTCCCCGTTCTGGCAGCAGGAATTACCATACTTTTAACTGACCGTAATTTAAATACAACTTTCTTTGACCCCGCAGGAGGCGGAGACCCCATTCTTTACCAACATTTATTT
